# Supplementary material for: 2,4-Bis(2-methyl­phen­yl)-3-aza­bicyclo[3.3.1]nonan-9-one O-methyl­oxime
Source: Acta Crystallogr Sect E Struct Rep Online. 2010 Oct 30;66(Pt 11):o2978. doi: 10.1107/S1600536810043436 (PMC3009131; doi:10.1107/S1600536810043436)
Supplement: Supplementary file 1 [file e-66-o2978-sup1.cif]

##############################################################################
###                                                                        ###
###        Electronic paper (Acta Crystallographica Section E)             ###
###                                                                        ###
##############################################################################
#                                                                            #
# This CIF contains the data in a paper accepted for publication in Acta     #
# Crystallographica Section E. It conforms to the requirements of Notes      #
# for Authors for Section E, and has been peer reviewed under the auspices   #
# of the IUCr Commission on Journals.                                        #
#                                                                            #
# Full details of the Crystallographic Information File format               #
# are given in the paper "The Crystallographic Information File (CIF):       #
# a New Standard Archive File for Crystallography" by S. R. Hall, F. H.      #
# Allen and I. D. Brown [Acta Cryst. (1991), A47, 655-685].                  #
#                                                                            #
# The current version of the core CIF dictionary is obtainable from          #
# ftp://ftp.iucr.org/pub/cif_core.dic. The current version number is 2.4.    #
#                                                                            #
# Software is freely available for graphical display of the structure(s) in  #
# this CIF.  For information consult the CIF home page http://www.iucr.org/  #
# cif/home.html                                                              #
#                                                                            #
# This file may be used for bona fide research purposes within the           #
# scientific community so long as proper attribution is given to the journal # 
# article from which it was obtained.                                        #
#                                                                            #
##############################################################################
                                             
data_global
_audit_creation_method     'SHELXL-97'
_journal_data_validation_number     ?
_journal_date_recd_electronic     2010-09-03
_journal_date_accepted     2010-10-25
_journal_name_full     'Acta Crystallographica, Section E'
_journal_year     2010
_journal_volume     66
_journal_issue     11
_journal_page_first     o2978
_journal_page_last     o2978
_journal_paper_category     QO
_journal_coeditor_code     ZL2305
_publ_contact_author_name     'Yeon Tae Jeong'
_publ_contact_author_address
;
Department of Image Science and Engineering
Pukyong National University
Busan 608 739
Korea
;
_publ_contact_author_email     ytjeong@pknu.ac.kr
_publ_contact_author_fax     ?
_publ_contact_author_phone     '+82-51-629-6411'
_publ_section_title
;
2,4-Bis(2-methylphenyl)-3-azabicyclo[3.3.1]nonan-9-one <i>O</i>-methyloxime
;
loop_
    _publ_author_name
    _publ_author_address
    'P. Parthiban'
;
Department of Image Science and Engineering
Pukyong National University
Busan 608 739
Republic of Korea
;
    'V. Ramkumar'
;
Department of Chemistry
IIT Madras, Chennai
TamilNadu
India
;
    'Yeon Tae Jeong'
;
Department of Image Science and Engineering
Pukyong National University
Busan 608 739
Republic of Korea
;
data_I
_audit_creation_method     SHELXL97
_chemical_name_systematic
;
2,4-Bis(2-methylphenyl)-3-azabicyclo[3.3.1]nonan-9-one <i>O</i>-methyloxime
;
_chemical_name_common     ?
_chemical_formula_moiety     'C23 H28 N2 O'
_chemical_formula_sum     'C23 H28 N2 O'
_chemical_formula_iupac     'C23 H28 N2 O'
_chemical_formula_weight     348.47
_chemical_melting_point     ?
_symmetry_cell_setting     monoclinic
_symmetry_space_group_name_H-M     'P 21/n'
_symmetry_space_group_name_Hall     '-P 2yn'
loop_
    _symmetry_equiv_pos_as_xyz
    'x, y, z'
    '-x+1/2, y+1/2, -z+1/2'
    '-x, -y, -z'
    'x-1/2, -y-1/2, z-1/2'
_cell_length_a     6.9700(9)
_cell_length_b     15.3476(16)
_cell_length_c     18.354(2)
_cell_angle_alpha     90.00
_cell_angle_beta     94.622(4)
_cell_angle_gamma     90.00
_cell_volume     1957.0(4)
_cell_formula_units_Z     4
_cell_measurement_reflns_used     2129
_cell_measurement_theta_min     2.23
_cell_measurement_theta_max     20.40
_cell_measurement_temperature     298(2)
_exptl_crystal_description     block
_exptl_crystal_colour     colourless
_exptl_crystal_size_max     0.32
_exptl_crystal_size_mid     0.27
_exptl_crystal_size_min     0.15
_exptl_crystal_density_diffrn     1.183
_exptl_crystal_density_meas     ?
_exptl_crystal_density_method     'not measured'
_exptl_crystal_F_000     752
_exptl_absorpt_coefficient_mu     0.072
_exptl_absorpt_correction_type     multi-scan
_exptl_absorpt_process_details     '(SADABS; Bruker, 2004)'
_exptl_absorpt_correction_T_min     0.9772
_exptl_absorpt_correction_T_max     0.9892
_exptl_special_details
;
;
_diffrn_ambient_temperature     298(2)
_diffrn_radiation_type     MoK\a
_diffrn_radiation_wavelength     0.71073
_diffrn_radiation_source     'fine-focus sealed tube'
_diffrn_radiation_monochromator     graphite
_diffrn_measurement_device_type     'Bruker APEXII CCD area-detector'
_diffrn_measurement_method     '\f and \w scans'
_diffrn_detector_area_resol_mean     ?
_diffrn_reflns_number     12742
_diffrn_reflns_av_R_equivalents     0.0429
_diffrn_reflns_av_sigmaI/netI     0.0757
_diffrn_reflns_theta_min     1.73
_diffrn_reflns_theta_max     28.28
_diffrn_reflns_theta_full     25.00
_diffrn_measured_fraction_theta_max     0.909
_diffrn_measured_fraction_theta_full     1.000
_diffrn_reflns_limit_h_min     -9
_diffrn_reflns_limit_h_max     9
_diffrn_reflns_limit_k_min     -20
_diffrn_reflns_limit_k_max     13
_diffrn_reflns_limit_l_min     -24
_diffrn_reflns_limit_l_max     20
_diffrn_standards_number     ?
_diffrn_standards_interval_count     ?
_diffrn_standards_interval_time     ?
_diffrn_standards_decay_%     ?
_refine_special_details
;
Refinement of <i>F</i>^2^ against ALL reflections. The weighted <i>R</i>-factor
<i>wR</i> and goodness of fit <i>S</i> are based on <i>F</i>^2^, conventional
<i>R</i>-factors <i>R</i> are based on <i>F</i>, with <i>F</i> set to zero for
negative <i>F</i>^2^. The threshold expression of <i>F</i>^2^ >
\s(<i>F</i>^2^) is used only for calculating <i>R</i>-factors(gt) <i>etc</i>.
and is not relevant to the choice of reflections for refinement.
<i>R</i>-factors based on <i>F</i>^2^ are statistically about twice as large
as those based on <i>F</i>, and <i>R</i>- factors based on ALL data will be
even larger.
;
_reflns_number_total     4416
_reflns_number_gt     2070
_reflns_threshold_expression     I>2\s(I)
_refine_ls_structure_factor_coef     Fsqd
_refine_ls_matrix_type     full
_refine_ls_R_factor_all     0.1533
_refine_ls_R_factor_gt     0.0600
_refine_ls_wR_factor_gt     0.1349
_refine_ls_wR_factor_ref     0.1692
_refine_ls_goodness_of_fit_ref     1.014
_refine_ls_restrained_S_all     1.011
_refine_ls_number_reflns     4416
_refine_ls_number_parameters     288
_refine_ls_number_restraints     38
_refine_ls_hydrogen_treatment     mixed
_refine_ls_weighting_scheme     calc
_refine_ls_weighting_details
       'calc w = 1/[\s^2^(Fo^2^)+(0.0708P)^2^+0.1996P] where P=(Fo^2^+2Fc^2^)/3'
_atom_sites_solution_hydrogens     geom
_atom_sites_solution_primary     direct
_atom_sites_solution_secondary     difmap
_refine_ls_shift/su_max     0.000
_refine_ls_shift/su_mean     0.000
_refine_diff_density_max     0.143
_refine_diff_density_min     -0.190
_refine_ls_extinction_method     none
_refine_ls_extinction_coef     ?
loop_
    _atom_type_symbol
    _atom_type_description
    _atom_type_scat_dispersion_real
    _atom_type_scat_dispersion_imag
    _atom_type_scat_source
    'C' 'C' 0.0033 0.0016
                         'International Tables Vol C Tables 4.2.6.8 and 6.1.1.4'
    'H' 'H' 0.0000 0.0000
                         'International Tables Vol C Tables 4.2.6.8 and 6.1.1.4'
    'N' 'N' 0.0061 0.0033
                         'International Tables Vol C Tables 4.2.6.8 and 6.1.1.4'
    'O' 'O' 0.0106 0.0060
                         'International Tables Vol C Tables 4.2.6.8 and 6.1.1.4'
_computing_data_collection     'APEX2 (Bruker, 2004)'
_computing_cell_refinement     'APEX2 (Bruker, 2004) and SAINT (Bruker, 2004)'
_computing_data_reduction     'SAINT (Bruker, 2004) and XPREP (Bruker, 2004)'
_computing_structure_solution     'SHELXS97 (Sheldrick, 2008)'
_computing_structure_refinement     'SHELXL97 (Sheldrick, 2008)'
_computing_molecular_graphics     'ORTEP-3 (Farrugia, 1997)'
_computing_publication_material     'SHELXL97 (Sheldrick, 2008)'
loop_
    _atom_site_type_symbol
    _atom_site_label
    _atom_site_fract_x
    _atom_site_fract_y
    _atom_site_fract_z
    _atom_site_U_iso_or_equiv
    _atom_site_adp_type
    _atom_site_calc_flag
    _atom_site_refinement_flags
    _atom_site_occupancy
    _atom_site_disorder_assembly
    _atom_site_disorder_group
    N N1 0.6085(3) 0.86925(11) 0.08349(9) 0.0470(5) Uani d . 1 C .
    C C1 0.5497(3) 0.81766(13) 0.14551(11) 0.0461(6) Uani d D 1 . .
    H H1 0.4087 0.8169 0.1428 0.055 Uiso calc R 1 A 1
    C C7 0.5361(3) 0.83350(13) 0.01217(12) 0.0497(6) Uani d D 1 . .
    H H7 0.3953 0.8317 0.0100 0.060 Uiso calc R 1 B 1
    C C9 0.6212(3) 0.85822(13) 0.21810(12) 0.0462(6) Uani d . 1 C .
    C C10 0.7833(3) 0.91132(15) 0.22295(13) 0.0563(6) Uani d . 1 . .
    H H10 0.8457 0.9223 0.1810 0.068 Uiso calc R 1 C .
    C C11 0.8540(4) 0.94796(17) 0.28793(14) 0.0663(7) Uani d . 1 C .
    H H11 0.9614 0.9840 0.2895 0.080 Uiso calc R 1 . .
    C C12 0.7663(4) 0.93131(18) 0.34982(15) 0.0704(8) Uani d . 1 . .
    H H12 0.8140 0.9552 0.3942 0.084 Uiso calc R 1 C .
    C C13 0.6056(4) 0.87857(17) 0.34608(14) 0.0670(8) Uani d . 1 C .
    H H13 0.5467 0.8670 0.3887 0.080 Uiso calc R 1 . .
    C C14 0.5287(3) 0.84220(15) 0.28101(13) 0.0533(6) Uani d . 1 . .
    C C15 0.5949(3) 0.88982(14) -0.05005(12) 0.0485(6) Uani d . 1 C .
    C C16 0.4936(3) 0.88717(14) -0.11942(13) 0.0554(6) Uani d . 1 . .
    C C17 0.5643(4) 0.93407(17) -0.17588(13) 0.0654(7) Uani d . 1 C .
    H H17 0.4987 0.9317 -0.2220 0.078 Uiso calc R 1 . .
    C C18 0.7258(4) 0.98333(18) -0.16638(15) 0.0737(8) Uani d . 1 . .
    H H18 0.7717 1.0131 -0.2056 0.088 Uiso calc R 1 C .
    C C19 0.8199(4) 0.9886(2) -0.09852(15) 0.0850(9) Uani d . 1 C .
    H H19 0.9277 1.0241 -0.0907 0.102 Uiso calc R 1 . .
    C C20 0.7563(4) 0.94157(17) -0.04161(14) 0.0716(8) Uani d . 1 . .
    H H20 0.8242 0.9448 0.0040 0.086 Uiso calc R 1 C .
    C C21 0.3492(4) 0.78778(18) 0.28148(15) 0.0799(9) Uani d . 1 C .
    H H21A 0.2570 0.8069 0.2431 0.120 Uiso calc R 1 . .
    H H21B 0.2956 0.7940 0.3278 0.120 Uiso calc R 1 . .
    H H21C 0.3804 0.7277 0.2738 0.120 Uiso calc R 1 . .
    C C23 0.3094(4) 0.8366(2) -0.13412(16) 0.0958(11) Uani d . 1 C .
    H H23A 0.3383 0.7757 -0.1376 0.144 Uiso calc R 1 . .
    H H23B 0.2439 0.8561 -0.1792 0.144 Uiso calc R 1 . .
    H H23C 0.2285 0.8459 -0.0949 0.144 Uiso calc R 1 . .
    C C2 0.6198(9) 0.7228(3) 0.1364(2) 0.0452(10) Uani d PD 0.814(5) C 1
    H H2 0.5669 0.6871 0.1743 0.054 Uiso calc PR 0.814(5) C 1
    C C3 0.8388(9) 0.7096(8) 0.1418(3) 0.0547(14) Uani d PD 0.814(5) C 1
    H H3A 0.8937 0.7353 0.1871 0.066 Uiso calc PR 0.814(5) C 1
    H H3B 0.8661 0.6476 0.1439 0.066 Uiso calc PR 0.814(5) C 1
    C C4 0.9363(12) 0.7491(12) 0.0785(4) 0.0608(14) Uani d PD 0.814(5) C 1
    H H4A 1.0673 0.7275 0.0795 0.073 Uiso calc PR 0.814(5) C 1
    H H4B 0.9421 0.8119 0.0844 0.073 Uiso calc PR 0.814(5) C 1
    C C5 0.8307(10) 0.7274(7) 0.0047(3) 0.0628(12) Uani d PD 0.814(5) C 1
    H H5A 0.8582 0.6675 -0.0075 0.075 Uiso calc PR 0.814(5) C 1
    H H5B 0.8804 0.7643 -0.0323 0.075 Uiso calc PR 0.814(5) C 1
    C C6 0.6115(9) 0.7394(2) 0.0025(2) 0.0491(10) Uani d PD 0.814(5) C 1
    H H6 0.5532 0.7158 -0.0438 0.059 Uiso calc PR 0.814(5) C 1
    C C8 0.5378(8) 0.6901(3) 0.0635(2) 0.0475(11) Uani d PD 0.814(5) C 1
    C C2B 0.621(4) 0.7216(11) 0.1560(11) 0.0452(10) Uani d PD 0.186(5) C 2
    H H2B 0.5691 0.6932 0.1980 0.054 Uiso calc PR 0.186(5) C 2
    C C3B 0.843(4) 0.715(4) 0.1583(18) 0.0547(14) Uani d PD 0.186(5) C 2
    H H3C 0.8985 0.7459 0.2011 0.066 Uiso calc PR 0.186(5) C 2
    H H3D 0.8799 0.6543 0.1636 0.066 Uiso calc PR 0.186(5) C 2
    C C4B 0.928(6) 0.751(6) 0.091(2) 0.0608(14) Uani d PD 0.186(5) C 2
    H H4C 1.0571 0.7279 0.0894 0.073 Uiso calc PR 0.186(5) C 2
    H H4D 0.9406 0.8141 0.0970 0.073 Uiso calc PR 0.186(5) C 2
    C C5B 0.814(5) 0.733(4) 0.0191(17) 0.0628(12) Uani d PD 0.186(5) C 2
    H H5C 0.8508 0.6755 0.0023 0.075 Uiso calc PR 0.186(5) C 2
    H H5D 0.8504 0.7749 -0.0167 0.075 Uiso calc PR 0.186(5) C 2
    C C6B 0.594(5) 0.7349(11) 0.0214(12) 0.0491(10) Uani d PD 0.186(5) C 2
    H H6B 0.5385 0.7044 -0.0223 0.059 Uiso calc PR 0.186(5) C 2
    C C8B 0.546(4) 0.6829(17) 0.0853(12) 0.0475(11) Uani d PD 0.186(5) C 2
    N N2 0.4164(5) 0.6292(2) 0.0473(2) 0.0555(9) Uani d PD 0.814(5) C 1
    O O1 0.3550(4) 0.59007(17) 0.11187(14) 0.0658(9) Uani d PD 0.814(5) C 1
    C C22 0.2246(7) 0.5220(3) 0.0898(3) 0.0928(17) Uani d PD 0.814(5) C 1
    H H22A 0.1227 0.5449 0.0570 0.139 Uiso calc PR 0.814(5) C 1
    H H22B 0.1715 0.4978 0.1320 0.139 Uiso calc PR 0.814(5) C 1
    H H22C 0.2916 0.4773 0.0654 0.139 Uiso calc PR 0.814(5) C 1
    N N2B 0.427(2) 0.6218(8) 0.0948(8) 0.048(4) Uani d PDU 0.186(5) C 2
    O O1B 0.3413(16) 0.5918(7) 0.0264(5) 0.060(3) Uani d PDU 0.186(5) C 2
    C C22B 0.220(3) 0.5208(13) 0.0398(10) 0.087(7) Uani d PDU 0.186(5) C 2
    H H22D 0.2958 0.4735 0.0608 0.130 Uiso calc PR 0.186(5) C 2
    H H22E 0.1535 0.5021 -0.0054 0.130 Uiso calc PR 0.186(5) C 2
    H H22F 0.1277 0.5384 0.0731 0.130 Uiso calc PR 0.186(5) C 2
    H H1N 0.563(4) 0.927(2) 0.0881(15) 0.104 Uiso d . 1 . .
loop_
    _atom_site_aniso_label
    _atom_site_aniso_U_11
    _atom_site_aniso_U_22
    _atom_site_aniso_U_33
    _atom_site_aniso_U_12
    _atom_site_aniso_U_13
    _atom_site_aniso_U_23
    N1 0.0589(12) 0.0416(10) 0.0405(11) -0.0091(9) 0.0041(9) -0.0006(9)
    C1 0.0432(13) 0.0455(12) 0.0500(14) -0.0055(10) 0.0066(10) 0.0049(11)
    C7 0.0505(14) 0.0450(13) 0.0526(15) -0.0115(10) -0.0024(11) -0.0044(11)
    C9 0.0466(14) 0.0456(13) 0.0471(14) 0.0057(10) 0.0077(11) 0.0050(10)
    C10 0.0569(15) 0.0651(15) 0.0479(15) -0.0076(12) 0.0104(12) -0.0052(12)
    C11 0.0605(17) 0.0771(18) 0.0612(18) -0.0052(14) 0.0041(14) -0.0142(14)
    C12 0.082(2) 0.0784(19) 0.0500(17) 0.0130(16) 0.0007(15) -0.0095(14)
    C13 0.080(2) 0.0710(17) 0.0530(17) 0.0211(15) 0.0244(14) 0.0091(14)
    C14 0.0569(15) 0.0541(14) 0.0503(15) 0.0102(12) 0.0142(12) 0.0102(12)
    C15 0.0528(14) 0.0475(13) 0.0445(14) -0.0041(11) 0.0006(11) -0.0035(11)
    C16 0.0612(16) 0.0500(14) 0.0529(15) 0.0001(12) -0.0074(12) -0.0072(12)
    C17 0.083(2) 0.0656(17) 0.0454(15) 0.0104(15) -0.0069(14) -0.0010(13)
    C18 0.077(2) 0.0842(19) 0.0602(18) -0.0015(16) 0.0084(16) 0.0196(15)
    C19 0.071(2) 0.105(2) 0.077(2) -0.0352(17) -0.0080(16) 0.0304(18)
    C20 0.0695(19) 0.0869(19) 0.0552(16) -0.0322(15) -0.0137(14) 0.0161(14)
    C21 0.074(2) 0.086(2) 0.084(2) -0.0038(16) 0.0332(16) 0.0165(16)
    C23 0.095(2) 0.102(2) 0.083(2) -0.0286(19) -0.0386(18) 0.0025(17)
    C2 0.0569(16) 0.0393(12) 0.040(3) -0.0069(11) 0.011(2) 0.0081(16)
    C3 0.0604(17) 0.051(2) 0.052(4) 0.0061(13) 0.002(2) -0.005(3)
    C4 0.0500(17) 0.0626(19) 0.071(4) 0.0018(15) 0.012(2) -0.005(4)
    C5 0.075(2) 0.057(2) 0.060(3) 0.0040(18) 0.025(2) -0.008(3)
    C6 0.067(2) 0.0449(14) 0.035(3) -0.0150(13) 0.007(2) -0.0068(14)
    C8 0.0547(16) 0.0316(15) 0.055(3) -0.0055(13) 0.001(2) 0.004(2)
    C2B 0.0569(16) 0.0393(12) 0.040(3) -0.0069(11) 0.011(2) 0.0081(16)
    C3B 0.0604(17) 0.051(2) 0.052(4) 0.0061(13) 0.002(2) -0.005(3)
    C4B 0.0500(17) 0.0626(19) 0.071(4) 0.0018(15) 0.012(2) -0.005(4)
    C5B 0.075(2) 0.057(2) 0.060(3) 0.0040(18) 0.025(2) -0.008(3)
    C6B 0.067(2) 0.0449(14) 0.035(3) -0.0150(13) 0.007(2) -0.0068(14)
    C8B 0.0547(16) 0.0316(15) 0.055(3) -0.0055(13) 0.001(2) 0.004(2)
    N2 0.069(2) 0.0400(19) 0.057(2) -0.0111(15) 0.003(2) 0.010(2)
    O1 0.074(2) 0.0531(17) 0.0686(18) -0.0232(13) -0.0030(13) 0.0137(12)
    C22 0.082(3) 0.066(2) 0.126(4) -0.041(2) -0.020(3) 0.017(3)
    N2B 0.073(10) 0.029(8) 0.042(8) -0.011(6) 0.004(8) 0.008(7)
    O1B 0.085(8) 0.045(6) 0.047(6) -0.028(5) -0.003(5) -0.002(5)
    C22B 0.096(13) 0.070(10) 0.090(14) -0.050(9) -0.018(13) 0.000(12)
_geom_special_details
;
All e.s.d.'s (except the e.s.d. in the dihedral angle between two l.s. planes)
are estimated using the full covariance matrix. The cell e.s.d.'s are taken
into account individually in the estimation of e.s.d.'s in distances, angles
and torsion angles; correlations between e.s.d.'s in cell parameters are only
used when they are defined by crystal symmetry. An approximate (isotropic)
treatment of cell e.s.d.'s is used for estimating e.s.d.'s involving l.s.
planes.
;
loop_
    _geom_bond_atom_site_label_1
    _geom_bond_atom_site_label_2
    _geom_bond_site_symmetry_2
    _geom_bond_distance
    _geom_bond_publ_flag
    N1 C7 . 1.470(3) ?
    N1 C1 . 1.472(3) ?
    N1 H1N . 0.94(3) ?
    C1 C9 . 1.518(3) ?
    C1 C2 . 1.549(4) ?
    C1 C2B . 1.563(15) ?
    C1 H1 . 0.9800 ?
    C7 C15 . 1.515(3) ?
    C7 C6 . 1.552(4) ?
    C7 C6B . 1.570(15) ?
    C7 H7 . 0.9800 ?
    C9 C14 . 1.389(3) ?
    C9 C10 . 1.390(3) ?
    C10 C11 . 1.374(3) ?
    C10 H10 . 0.9300 ?
    C11 C12 . 1.357(4) ?
    C11 H11 . 0.9300 ?
    C12 C13 . 1.380(4) ?
    C12 H12 . 0.9300 ?
    C13 C14 . 1.386(3) ?
    C13 H13 . 0.9300 ?
    C14 C21 . 1.505(3) ?
    C15 C20 . 1.375(3) ?
    C15 C16 . 1.406(3) ?
    C16 C17 . 1.385(3) ?
    C16 C23 . 1.506(3) ?
    C17 C18 . 1.355(4) ?
    C17 H17 . 0.9300 ?
    C18 C19 . 1.362(3) ?
    C18 H18 . 0.9300 ?
    C19 C20 . 1.372(3) ?
    C19 H19 . 0.9300 ?
    C20 H20 . 0.9300 ?
    C21 H21A . 0.9600 ?
    C21 H21B . 0.9600 ?
    C21 H21C . 0.9600 ?
    C23 H23A . 0.9600 ?
    C23 H23B . 0.9600 ?
    C23 H23C . 0.9600 ?
    C2 C8 . 1.499(4) ?
    C2 C3 . 1.536(5) ?
    C2 H2 . 0.9800 ?
    C3 C4 . 1.519(5) ?
    C3 H3A . 0.9700 ?
    C3 H3B . 0.9700 ?
    C4 C5 . 1.525(5) ?
    C4 H4A . 0.9700 ?
    C4 H4B . 0.9700 ?
    C5 C6 . 1.536(5) ?
    C5 H5A . 0.9700 ?
    C5 H5B . 0.9700 ?
    C6 C8 . 1.477(4) ?
    C6 H6 . 0.9800 ?
    C8 N2 . 1.280(5) ?
    C2B C8B . 1.483(16) ?
    C2B C3B . 1.548(17) ?
    C2B H2B . 0.9800 ?
    C3B C4B . 1.513(17) ?
    C3B H3C . 0.9700 ?
    C3B H3D . 0.9700 ?
    C4B C5B . 1.520(17) ?
    C4B H4C . 0.9700 ?
    C4B H4D . 0.9700 ?
    C5B C6B . 1.543(17) ?
    C5B H5C . 0.9700 ?
    C5B H5D . 0.9700 ?
    C6B C8B . 1.478(16) ?
    C6B H6B . 0.9800 ?
    C8B N2B . 1.275(16) ?
    N2 O1 . 1.424(4) ?
    O1 C22 . 1.422(4) ?
    C22 H22A . 0.9600 ?
    C22 H22B . 0.9600 ?
    C22 H22C . 0.9600 ?
    N2B O1B . 1.422(13) ?
    O1B C22B . 1.414(14) ?
    C22B H22D . 0.9600 ?
    C22B H22E . 0.9600 ?
    C22B H22F . 0.9600 ?
loop_
    _geom_angle_atom_site_label_1
    _geom_angle_atom_site_label_2
    _geom_angle_atom_site_label_3
    _geom_angle_site_symmetry_1
    _geom_angle_site_symmetry_3
    _geom_angle
    _geom_angle_publ_flag
    C7 N1 C1 . . 113.01(16) ?
    C7 N1 H1N . . 109.5(17) ?
    C1 N1 H1N . . 108.5(18) ?
    N1 C1 C9 . . 111.47(17) ?
    N1 C1 C2 . . 108.2(2) ?
    C9 C1 C2 . . 113.3(2) ?
    N1 C1 C2B . . 119.8(10) ?
    C9 C1 C2B . . 101.5(8) ?
    N1 C1 H1 . . 107.9 ?
    C9 C1 H1 . . 107.9 ?
    C2 C1 H1 . . 107.9 ?
    C2B C1 H1 . . 107.7 ?
    N1 C7 C15 . . 111.35(17) ?
    N1 C7 C6 . . 110.8(2) ?
    C15 C7 C6 . . 109.3(2) ?
    N1 C7 C6B . . 101.4(9) ?
    C15 C7 C6B . . 123.3(9) ?
    N1 C7 H7 . . 108.5 ?
    C15 C7 H7 . . 108.5 ?
    C6 C7 H7 . . 108.5 ?
    C6B C7 H7 . . 102.9 ?
    C14 C9 C10 . . 118.7(2) ?
    C14 C9 C1 . . 121.0(2) ?
    C10 C9 C1 . . 120.3(2) ?
    C11 C10 C9 . . 121.9(2) ?
    C11 C10 H10 . . 119.1 ?
    C9 C10 H10 . . 119.1 ?
    C12 C11 C10 . . 119.7(3) ?
    C12 C11 H11 . . 120.1 ?
    C10 C11 H11 . . 120.1 ?
    C11 C12 C13 . . 119.2(3) ?
    C11 C12 H12 . . 120.4 ?
    C13 C12 H12 . . 120.4 ?
    C12 C13 C14 . . 122.4(2) ?
    C12 C13 H13 . . 118.8 ?
    C14 C13 H13 . . 118.8 ?
    C13 C14 C9 . . 118.1(2) ?
    C13 C14 C21 . . 118.8(2) ?
    C9 C14 C21 . . 123.0(2) ?
    C20 C15 C16 . . 117.7(2) ?
    C20 C15 C7 . . 120.9(2) ?
    C16 C15 C7 . . 121.3(2) ?
    C17 C16 C15 . . 118.7(2) ?
    C17 C16 C23 . . 118.9(2) ?
    C15 C16 C23 . . 122.4(2) ?
    C18 C17 C16 . . 122.4(2) ?
    C18 C17 H17 . . 118.8 ?
    C16 C17 H17 . . 118.8 ?
    C17 C18 C19 . . 119.0(3) ?
    C17 C18 H18 . . 120.5 ?
    C19 C18 H18 . . 120.5 ?
    C18 C19 C20 . . 120.2(3) ?
    C18 C19 H19 . . 119.9 ?
    C20 C19 H19 . . 119.9 ?
    C19 C20 C15 . . 122.0(2) ?
    C19 C20 H20 . . 119.0 ?
    C15 C20 H20 . . 119.0 ?
    C14 C21 H21A . . 109.5 ?
    C14 C21 H21B . . 109.5 ?
    H21A C21 H21B . . 109.5 ?
    C14 C21 H21C . . 109.5 ?
    H21A C21 H21C . . 109.5 ?
    H21B C21 H21C . . 109.5 ?
    C16 C23 H23A . . 109.5 ?
    C16 C23 H23B . . 109.5 ?
    H23A C23 H23B . . 109.5 ?
    C16 C23 H23C . . 109.5 ?
    H23A C23 H23C . . 109.5 ?
    H23B C23 H23C . . 109.5 ?
    C8 C2 C3 . . 108.6(4) ?
    C8 C2 C1 . . 108.1(3) ?
    C3 C2 C1 . . 116.0(6) ?
    C8 C2 H2 . . 108.0 ?
    C3 C2 H2 . . 108.0 ?
    C1 C2 H2 . . 108.0 ?
    C4 C3 C2 . . 113.6(5) ?
    C4 C3 H3A . . 108.8 ?
    C2 C3 H3A . . 108.8 ?
    C4 C3 H3B . . 108.8 ?
    C2 C3 H3B . . 108.8 ?
    H3A C3 H3B . . 107.7 ?
    C3 C4 C5 . . 112.3(5) ?
    C3 C4 H4A . . 109.2 ?
    C5 C4 H4A . . 109.2 ?
    C3 C4 H4B . . 109.2 ?
    C5 C4 H4B . . 109.2 ?
    H4A C4 H4B . . 107.9 ?
    C4 C5 C6 . . 113.9(5) ?
    C4 C5 H5A . . 108.8 ?
    C6 C5 H5A . . 108.8 ?
    C4 C5 H5B . . 108.8 ?
    C6 C5 H5B . . 108.8 ?
    H5A C5 H5B . . 107.7 ?
    C8 C6 C5 . . 108.9(4) ?
    C8 C6 C7 . . 104.3(3) ?
    C5 C6 C7 . . 117.0(5) ?
    C8 C6 H6 . . 108.8 ?
    C5 C6 H6 . . 108.8 ?
    C7 C6 H6 . . 108.8 ?
    N2 C8 C6 . . 117.6(4) ?
    N2 C8 C2 . . 130.4(4) ?
    C6 C8 C2 . . 112.0(3) ?
    C8B C2B C3B . . 106.1(18) ?
    C8B C2B C1 . . 100.6(16) ?
    C3B C2B C1 . . 112(3) ?
    C8B C2B H2B . . 112.5 ?
    C3B C2B H2B . . 112.5 ?
    C1 C2B H2B . . 112.5 ?
    C4B C3B C2B . . 114(2) ?
    C4B C3B H3C . . 108.7 ?
    C2B C3B H3C . . 108.7 ?
    C4B C3B H3D . . 108.7 ?
    C2B C3B H3D . . 108.7 ?
    H3C C3B H3D . . 107.6 ?
    C3B C4B C5B . . 115(2) ?
    C3B C4B H4C . . 108.5 ?
    C5B C4B H4C . . 108.5 ?
    C3B C4B H4D . . 108.5 ?
    C5B C4B H4D . . 108.5 ?
    H4C C4B H4D . . 107.5 ?
    C4B C5B C6B . . 115(2) ?
    C4B C5B H5C . . 108.5 ?
    C6B C5B H5C . . 108.5 ?
    C4B C5B H5D . . 108.5 ?
    C6B C5B H5D . . 108.5 ?
    H5C C5B H5D . . 107.5 ?
    C8B C6B C5B . . 107.3(19) ?
    C8B C6B C7 . . 122.3(19) ?
    C5B C6B C7 . . 105(3) ?
    C8B C6B H6B . . 107.0 ?
    C5B C6B H6B . . 107.0 ?
    C7 C6B H6B . . 107.0 ?
    N2B C8B C6B . . 134(2) ?
    N2B C8B C2B . . 111.2(19) ?
    C6B C8B C2B . . 113.1(16) ?
    C8 N2 O1 . . 110.7(4) ?
    C22 O1 N2 . . 107.5(3) ?
    C8B N2B O1B . . 110.5(14) ?
    C22B O1B N2B . . 108.2(11) ?
    O1B C22B H22D . . 109.5 ?
    O1B C22B H22E . . 109.5 ?
    H22D C22B H22E . . 109.5 ?
    O1B C22B H22F . . 109.5 ?
    H22D C22B H22F . . 109.5 ?
    H22E C22B H22F . . 109.5 ?
loop_
    _geom_torsion_atom_site_label_1
    _geom_torsion_atom_site_label_2
    _geom_torsion_atom_site_label_3
    _geom_torsion_atom_site_label_4
    _geom_torsion_site_symmetry_1
    _geom_torsion_site_symmetry_2
    _geom_torsion_site_symmetry_3
    _geom_torsion_site_symmetry_4
    _geom_torsion
    _geom_torsion_publ_flag
    C7 N1 C1 C9 . . . . -178.06(17) ?
    C7 N1 C1 C2 . . . . 56.7(3) ?
    C1 N1 C7 C15 . . . . 178.36(18) ?
    C1 N1 C7 C6 . . . . -59.8(3) ?
    N1 C1 C9 C14 . . . . 155.62(19) ?
    C2 C1 C9 C14 . . . . -82.1(3) ?
    N1 C1 C9 C10 . . . . -25.4(3) ?
    C2 C1 C9 C10 . . . . 97.0(3) ?
    C14 C9 C10 C11 . . . . 0.1(3) ?
    C1 C9 C10 C11 . . . . -178.9(2) ?
    C9 C10 C11 C12 . . . . 1.1(4) ?
    C10 C11 C12 C13 . . . . -0.9(4) ?
    C11 C12 C13 C14 . . . . -0.5(4) ?
    C12 C13 C14 C9 . . . . 1.7(4) ?
    C12 C13 C14 C21 . . . . -178.0(2) ?
    C10 C9 C14 C13 . . . . -1.4(3) ?
    C1 C9 C14 C13 . . . . 177.60(19) ?
    C10 C9 C14 C21 . . . . 178.3(2) ?
    C1 C9 C14 C21 . . . . -2.7(3) ?
    N1 C7 C15 C20 . . . . 25.6(3) ?
    C6 C7 C15 C20 . . . . -97.1(3) ?
    N1 C7 C15 C16 . . . . -158.2(2) ?
    C6 C7 C15 C16 . . . . 79.1(3) ?
    C20 C15 C16 C17 . . . . 2.1(3) ?
    C7 C15 C16 C17 . . . . -174.2(2) ?
    C20 C15 C16 C23 . . . . -176.7(3) ?
    C7 C15 C16 C23 . . . . 7.0(4) ?
    C15 C16 C17 C18 . . . . -1.0(4) ?
    C23 C16 C17 C18 . . . . 177.9(3) ?
    C16 C17 C18 C19 . . . . -1.5(4) ?
    C17 C18 C19 C20 . . . . 2.8(5) ?
    C18 C19 C20 C15 . . . . -1.6(5) ?
    C16 C15 C20 C19 . . . . -0.9(4) ?
    C7 C15 C20 C19 . . . . 175.5(3) ?
    N1 C1 C2 C8 . . . . -56.6(4) ?
    C9 C1 C2 C8 . . . . 179.3(3) ?
    N1 C1 C2 C3 . . . . 65.6(4) ?
    C9 C1 C2 C3 . . . . -58.5(4) ?
    C8 C2 C3 C4 . . . . 53.6(8) ?
    C1 C2 C3 C4 . . . . -68.4(8) ?
    C2 C3 C4 C5 . . . . -46.2(12) ?
    C3 C4 C5 C6 . . . . 45.7(13) ?
    C4 C5 C6 C8 . . . . -53.0(9) ?
    C4 C5 C6 C7 . . . . 64.9(9) ?
    N1 C7 C6 C8 . . . . 59.8(4) ?
    C15 C7 C6 C8 . . . . -177.2(3) ?
    N1 C7 C6 C5 . . . . -60.6(4) ?
    C15 C7 C6 C5 . . . . 62.4(4) ?
    C5 C6 C8 N2 . . . . -119.0(6) ?
    C7 C6 C8 N2 . . . . 115.4(6) ?
    C5 C6 C8 C2 . . . . 62.0(6) ?
    C7 C6 C8 C2 . . . . -63.6(5) ?
    C3 C2 C8 N2 . . . . 118.8(8) ?
    C1 C2 C8 N2 . . . . -114.6(6) ?
    C3 C2 C8 C6 . . . . -62.4(6) ?
    C1 C2 C8 C6 . . . . 64.2(6) ?
    C6 C8 N2 O1 . . . . -178.2(4) ?
    C2 C8 N2 O1 . . . . 0.6(8) ?
    C8 N2 O1 C22 . . . . -178.6(5) ?
