# Supplementary material for: 2,4-Bis(2-methyl­phen­yl)-3-aza­bicyclo[3.3.1]nonan-9-one O-methyl­oxime
Source: Acta Crystallogr Sect E Struct Rep Online. 2010 Oct 30;66(Pt 11):o2978. doi: 10.1107/S1600536810043436 (PMC3009131; doi:10.1107/S1600536810043436)
Supplement: Supplementary file 2 [file e-66-o2978-Isup2.hkl]

#
# h,k,l, Fc-squared, Fo-squared, sigma(Fo-squared) and status flag
#
data_I
_shelx_title ' I         P2(1)/n      R'
_shelx_refln_list_code          4
_shelx_F_calc_maximum      169.70
_exptl_crystal_F_000       752.00
_reflns_d_resolution_high  0.7500
 
loop_
 _symmetry_equiv_pos_as_xyz
 'x, y, z'
 '-x+1/2, y+1/2, -z+1/2'
 '-x, -y, -z'
 'x-1/2, -y-1/2, z-1/2'
 
_cell_length_a     6.9700
_cell_length_b    15.3476
_cell_length_c    18.3540
_cell_angle_alpha  90.000
_cell_angle_beta   94.622
_cell_angle_gamma  90.000
 
_shelx_F_squared_multiplier     1.000
 
loop_
 _refln_index_h
 _refln_index_k
 _refln_index_l
 _refln_F_squared_calc
 _refln_F_squared_meas
 _refln_F_squared_sigma
 _refln_observed_status
   2   0   0       12.50       10.99      2.63 o
   4   0   0      620.38      627.03     16.50 o
   6   0   0       35.21       47.47      8.81 o
   8   0   0        3.86        2.17      9.35 o
   1   1   0     3877.51     3526.76     50.62 o
   2   1   0        4.69        6.87      1.82 o
   3   1   0      986.17     1036.79     16.01 o
   4   1   0     2747.55     2882.60     40.44 o
   5   1   0       41.71       49.43      5.18 o
   6   1   0        0.93       -2.79      4.64 o
   7   1   0        0.94        5.14      5.49 o
   8   1   0        0.42       -2.82      6.37 o
   9   1   0        3.36      -10.10     10.10 o
   0   2   0     1896.59     1728.74     47.95 o
   1   2   0    11986.54    11599.08    163.75 o
   2   2   0     7076.95     6946.48     90.21 o
   3   2   0     2697.37     2952.28     40.31 o
   4   2   0      878.39      974.65     21.66 o
   5   2   0      171.76      177.81      7.87 o
   6   2   0       14.78        9.81      4.94 o
   7   2   0       41.20       56.17      7.03 o
   8   2   0        7.76        5.79      6.53 o
   9   2   0        1.21        2.47     11.03 o
   1   3   0     9119.32     8538.05    120.76 o
   2   3   0      161.60      177.89      4.89 o
   3   3   0      430.20      440.28      8.47 o
   4   3   0      131.14      146.50      5.22 o
   5   3   0        4.97        3.27      3.97 o
   6   3   0        1.80        2.89      5.30 o
   7   3   0       37.79       24.19      6.35 o
   8   3   0        0.26       -5.96      5.96 o
   9   3   0        1.20       -6.88     11.36 o
   0   4   0      514.43      619.11     12.23 o
   1   4   0    22344.82    20746.64    292.08 o
   2   4   0     3156.63     3216.26     52.76 o
   3   4   0      203.53      221.47      5.67 o
   4   4   0       14.27       14.58      2.89 o
   5   4   0      172.52      167.37      7.64 o
   6   4   0       10.47       14.33      6.91 o
   7   4   0        9.79       13.22      6.00 o
   8   4   0       11.40       15.20      8.04 o
   9   4   0        0.14       10.18     17.51 o
   1   5   0      135.33      151.40      4.80 o
   2   5   0     2001.71     2009.03     38.01 o
   3   5   0     1112.34     1255.87     20.43 o
   4   5   0       22.70       22.49      3.19 o
   5   5   0      254.50      235.76      9.10 o
   6   5   0        0.46        3.16      4.94 o
   7   5   0       10.67        2.48      6.16 o
   8   5   0       32.00       32.84      9.26 o
   0   6   0      216.79      241.04      7.07 o
   1   6   0     1186.84     1251.12     24.48 o
   2   6   0      180.61      158.49      7.01 o
   3   6   0     2609.65     2822.93     38.78 o
   4   6   0      396.07      451.38      9.55 o
   5   6   0      197.27      212.56      9.23 o
   6   6   0       15.82        8.05      5.17 o
   7   6   0       13.68        3.04      5.70 o
   8   6   0        4.60        3.92      8.14 o
   1   7   0     1086.82     1126.52     19.33 o
   2   7   0        5.07        9.63      2.32 o
   3   7   0       45.24       50.33      3.19 o
   4   7   0       91.03       85.67      5.95 o
   5   7   0       14.49       14.91      4.41 o
   6   7   0      436.37      433.90     16.35 o
   7   7   0        4.61        1.64      6.90 o
   8   7   0       16.33       13.47     16.71 o
   0   8   0      312.77      337.59     10.27 o
   1   8   0      544.73      575.64     10.88 o
   2   8   0       28.45       24.62      2.03 o
   3   8   0      208.87      217.24      6.43 o
   4   8   0      315.46      320.05      8.99 o
   5   8   0        8.14        6.93      4.26 o
   6   8   0       39.97       41.32      6.28 o
   7   8   0        6.27       -1.34      7.09 o
   1   9   0       79.78       89.89      4.29 o
   2   9   0      387.01      416.07      9.61 o
   3   9   0      118.13      133.73      4.44 o
   4   9   0      338.11      311.53     14.08 o
   5   9   0        3.14       -2.94      5.19 o
   6   9   0       56.68       46.90      7.90 o
   7   9   0        7.27        9.08      9.21 o
   0  10   0        0.85        8.07      2.87 o
   1  10   0       36.39       42.67      3.40 o
   2  10   0       52.42       52.98      4.36 o
   3  10   0        6.02        4.84      2.30 o
   4  10   0       17.22       13.14      3.83 o
   5  10   0        0.01        0.79      4.93 o
   6  10   0       25.78       42.45      7.94 o
   7  10   0       16.58       23.62     12.37 o
   1  11   0       23.13       27.43      2.74 o
   2  11   0        8.30       13.81      3.02 o
   3  11   0      163.17      187.96      7.85 o
   4  11   0       12.31       10.66      4.54 o
   5  11   0       23.18       26.56      7.31 o
   6  11   0        0.64       -0.72      8.19 o
   7  11   0        0.60        6.89     11.35 o
   0  12   0        1.03        7.32      3.48 o
   1  12   0       93.81       89.55      4.03 o
   2  12   0        0.02       -1.55      2.80 o
   3  12   0        8.45       14.32      6.72 o
   4  12   0      172.32      171.33      9.29 o
   5  12   0       24.00       27.13      8.41 o
   6  12   0        0.65        6.68      8.35 o
   1  13   0        2.34        5.35      2.55 o
   2  13   0        5.36        8.47      3.85 o
   3  13   0       72.48       77.46      7.94 o
   4  13   0        3.43        5.56      6.81 o
   5  13   0       18.12        2.39      8.05 o
   6  13   0       32.81       26.08     10.20 o
   0  14   0        1.63        4.30      3.82 o
   1  14   0       19.71       24.06      3.58 o
   2  14   0      154.55      141.37     16.32 o
   3  14   0      111.83      110.34      8.98 o
   4  14   0       35.48       33.79      7.81 o
   5  14   0       16.94        9.56      8.92 o
   6  14   0        0.12       11.33     13.90 o
   1  15   0        4.47        3.62      3.88 o
   2  15   0       38.51       27.29      5.64 o
   3  15   0       58.88       72.25      7.94 o
   4  15   0        0.02       10.58      7.16 o
   5  15   0       49.59       38.96     10.14 o
   6  15   0        0.22       13.04     13.79 o
   0  16   0       26.28       21.13      6.24 o
   1  16   0       43.68       35.87      6.40 o
   2  16   0       81.77       77.99      6.85 o
   3  16   0        0.01       -2.53     11.77 o
   4  16   0        1.44        1.84      9.44 o
   5  16   0        3.50       -8.56      8.56 o
   1  17   0        4.24       -0.35      5.42 o
   2  17   0        4.11       -3.05      5.23 o
   3  17   0       10.58       11.67     13.27 o
   4  17   0        4.65        5.12     21.09 o
   5  17   0        0.05      -12.08     12.08 o
   0  18   0        1.49        4.31      5.78 o
   1  18   0        7.58        2.41      7.28 o
   2  18   0        1.10       -3.75      9.37 o
   3  18   0        0.40       13.63     11.73 o
   4  18   0        2.21       -7.39     14.46 o
   2  19   0        5.73       20.22     10.01 o
   3  19   0        6.69        0.59     11.70 o
  -9   0   1       31.46       13.15     14.86 o
  -7   0   1        2.97       -6.88      9.33 o
  -5   0   1      206.17      212.80     19.55 o
  -3   0   1     3341.70     3435.09     80.53 o
  -1   0   1    28798.46    26729.70    597.87 o
   1   0   1     3524.31     3555.47     56.91 o
   3   0   1      135.96      148.94      6.72 o
   5   0   1      348.86      353.54     15.80 o
   7   0   1        0.58        7.95      7.88 o
   9   0   1        0.20       15.10     15.48 o
  -9   1   1        0.52       -9.61      9.61 o
  -8   1   1        7.91       -0.11      6.26 o
  -7   1   1        2.74       -4.46      5.07 o
  -6   1   1       66.18       66.14      6.40 o
  -5   1   1      381.77      373.12     11.14 o
  -4   1   1      463.28      460.19      9.62 o
  -3   1   1     1929.84     2051.06     35.41 o
  -2   1   1      427.60      469.97      9.78 o
  -1   1   1      125.88       99.34      2.96 o
   0   1   1      858.24      724.86     17.22 o
   1   1   1    12773.12    12185.94    135.84 o
   2   1   1        0.06        0.89      1.66 o
   3   1   1     2090.01     2138.07     30.01 o
   4   1   1        2.27       10.88      3.03 o
   5   1   1       53.04       58.48      5.50 o
   6   1   1        8.93        7.57      4.98 o
   7   1   1       28.56       20.65      6.24 o
   8   1   1        5.69        4.17      6.82 o
   9   1   1        3.56       -5.68     14.73 o
  -9   2   1        2.40       27.63     11.70 o
  -8   2   1        6.54        8.38      6.64 o
  -7   2   1        1.83       -5.70      5.70 o
  -6   2   1        0.51        3.39      4.54 o
  -5   2   1       64.77       73.90      6.34 o
  -4   2   1      288.39      299.29      7.43 o
  -3   2   1      627.79      562.69     11.02 o
  -2   2   1     3212.89     3044.80     49.71 o
  -1   2   1     3550.54     2976.18     61.83 o
   0   2   1     1235.53     1020.62     59.07 o
   1   2   1     1090.88      957.51     12.34 o
   2   2   1     2221.08     2268.03     28.51 o
   3   2   1       92.65      122.33      4.34 o
   4   2   1       70.75       60.95      3.87 o
   5   2   1       91.43      103.62      6.52 o
   6   2   1       63.72       60.92      6.31 o
   7   2   1        7.55        5.71      5.88 o
   8   2   1        2.52       -4.25      6.26 o
   9   2   1        1.66      -12.48     15.29 o
  -9   3   1        0.62        4.49     18.68 o
  -8   3   1        2.94       -6.46      6.46 o
  -7   3   1       36.70       33.69      7.03 o
  -6   3   1        0.92       -4.90      4.90 o
  -5   3   1      275.24      284.00      9.71 o
  -4   3   1      149.06      132.67      6.56 o
  -3   3   1      736.62      786.72     14.11 o
  -2   3   1     3386.04     3422.14     62.94 o
  -1   3   1     1345.83     1091.74     33.72 o
   0   3   1       34.92       38.62      1.92 o
   1   3   1     5611.72     5302.34     63.86 o
   2   3   1     1373.16     1446.55     18.85 o
   3   3   1      696.21      747.94     12.41 o
   4   3   1        1.43        4.01      2.73 o
   5   3   1       22.73       20.88      4.53 o
   6   3   1       23.55       14.94      5.23 o
   7   3   1        4.81        1.10      5.69 o
   8   3   1        0.09       -6.34      6.34 o
   9   3   1        4.65       -7.82     10.87 o
  -9   4   1        0.08      -10.01     17.73 o
  -8   4   1        5.22        7.38      6.78 o
  -7   4   1        8.20        5.91      5.92 o
  -6   4   1       29.12       26.25      5.42 o
  -5   4   1       28.12       29.71      4.23 o
  -4   4   1      127.39      124.27      5.48 o
  -3   4   1      578.51      515.33     10.34 o
  -2   4   1     2559.92     2469.70     45.74 o
  -1   4   1    15889.29    14694.53    266.95 o
   0   4   1       99.17       96.15      3.39 o
   1   4   1      412.12      399.63      5.78 o
   2   4   1      698.78      756.49     12.41 o
   3   4   1        0.72        3.29      2.22 o
   4   4   1       18.30       22.38      3.13 o
   5   4   1       13.48       15.86      4.43 o
   6   4   1        3.92       -5.48      7.10 o
   7   4   1        0.19        0.61      6.26 o
   8   4   1        0.35       -3.90     16.60 o
   9   4   1        5.78       -1.26     16.28 o
  -9   5   1        2.82        0.54     18.34 o
  -8   5   1        8.31        3.10      9.78 o
  -7   5   1       23.81       26.40      6.65 o
  -6   5   1       78.30       81.81      6.92 o
  -5   5   1        5.99       10.53      3.96 o
  -4   5   1       10.45        6.62      2.85 o
  -3   5   1       16.35       19.27      2.93 o
  -2   5   1      618.70      602.49     10.77 o
  -1   5   1     8658.33     8092.22    127.88 o
   0   5   1      739.96      791.35     13.50 o
   1   5   1      851.24      849.03     13.61 o
   2   5   1       63.33       63.25      2.83 o
   3   5   1        8.20        5.49      3.06 o
   4   5   1       10.22       15.74      3.09 o
   5   5   1       14.10       16.12      4.60 o
   6   5   1       57.09       57.45      6.56 o
   7   5   1        0.36       -2.72      5.54 o
   8   5   1       11.98        3.89      8.90 o
  -8   6   1       19.57       35.94      9.53 o
  -7   6   1        0.36       -2.70      5.54 o
  -6   6   1        0.81       -4.67      4.67 o
  -5   6   1       34.74       23.85      4.29 o
  -4   6   1      453.46      472.54     13.14 o
  -3   6   1     1699.89     1622.62     39.90 o
  -2   6   1      747.54      770.67     16.65 o
  -1   6   1       43.21       33.60      1.95 o
   0   6   1      479.93      564.48      8.93 o
   1   6   1      489.85      440.81     14.00 o
   2   6   1      769.18      881.36     13.17 o
   3   6   1      210.79      237.27      7.49 o
   4   6   1        6.31        4.50      2.90 o
   5   6   1       25.64       21.58      4.88 o
   6   6   1       64.60       53.61      6.38 o
   7   6   1       59.83       62.43      9.05 o
   8   6   1        1.31       -5.33      7.76 o
  -8   7   1        1.11        0.17     10.54 o
  -7   7   1       70.50       63.36      9.19 o
  -6   7   1       53.59       64.56      6.65 o
  -5   7   1        3.91        3.62      3.93 o
  -4   7   1       58.42       57.89      4.65 o
  -3   7   1      804.64      929.30     14.79 o
  -2   7   1     1002.78     1103.71     18.21 o
  -1   7   1      184.66      204.48      4.40 o
   0   7   1     2118.76     2050.01     29.81 o
   1   7   1        3.59        3.13      1.37 o
   2   7   1     1922.48     1821.75     25.11 o
   3   7   1      623.74      642.64     12.34 o
   4   7   1      332.90      341.90      8.23 o
   5   7   1      139.69      141.09      7.60 o
   6   7   1       91.10       83.58      7.30 o
   7   7   1       24.42       18.31      7.87 o
   8   7   1        5.20        9.20     11.68 o
  -7   8   1        5.77       20.41      8.07 o
  -6   8   1       16.02       12.14      5.52 o
  -5   8   1      131.55      131.65      6.63 o
  -4   8   1      539.58      575.79     12.65 o
  -3   8   1       58.80       77.87      4.60 o
  -2   8   1     1287.00     1218.79     19.30 o
  -1   8   1      162.48      154.63      3.68 o
   0   8   1      398.56      426.00      7.23 o
   1   8   1       31.65       46.23      3.28 o
   2   8   1      456.38      424.90      9.78 o
   3   8   1      502.48      509.22      9.39 o
   4   8   1        2.05        5.55      3.49 o
   5   8   1       12.26       19.66      4.86 o
   6   8   1        8.98       16.39      6.81 o
   7   8   1       37.94       19.68      8.99 o
  -7   9   1       23.40       19.19      8.36 o
  -6   9   1        2.70       11.30      6.86 o
  -5   9   1       32.99       30.50      4.99 o
  -4   9   1        0.27       -2.13      3.47 o
  -3   9   1       46.52       43.00      3.13 o
  -2   9   1       94.25       83.78      3.35 o
  -1   9   1        3.29        7.82      2.51 o
   0   9   1      876.01      860.57     15.10 o
   1   9   1      101.38      120.90      4.08 o
   2   9   1        0.56        4.21      2.77 o
   3   9   1        0.57        1.83      2.20 o
   4   9   1       29.16       39.46      5.32 o
   5   9   1      197.23      173.63      8.29 o
   6   9   1        3.88       13.43      6.85 o
   7   9   1        7.80       11.99     11.70 o
  -7  10   1        0.01       12.93      9.88 o
  -6  10   1        0.03        5.39      6.82 o
  -5  10   1       15.15        1.46      4.91 o
  -4  10   1       69.19       73.19      6.13 o
  -3  10   1       14.05       13.58      2.60 o
  -2  10   1        4.89        6.02      3.00 o
  -1  10   1       33.24       28.85      2.72 o
   0  10   1      162.81      186.61      4.95 o
   1  10   1      503.40      440.03     10.63 o
   2  10   1       62.93       66.11      4.16 o
   3  10   1      136.43      140.04      6.42 o
   4  10   1      135.69      135.70      7.01 o
   5  10   1        7.17       14.87      6.17 o
   6  10   1        0.16        2.66      6.70 o
   7  10   1        4.11        3.05      9.11 o
  -7  11   1        0.69       -1.47      9.51 o
  -6  11   1        0.02        1.30      8.20 o
  -5  11   1        6.86       15.06      6.31 o
  -4  11   1       57.98       55.30      5.01 o
  -3  11   1       15.11       13.66      2.54 o
  -2  11   1       11.95       11.64      2.93 o
  -1  11   1        6.23        7.83      3.30 o
   0  11   1      165.34      160.10      5.46 o
   1  11   1        5.54        2.29      2.07 o
   2  11   1       10.74        7.94      3.46 o
   3  11   1       78.75       93.58      5.72 o
   4  11   1        0.90       -3.21      4.32 o
   5  11   1      134.01      129.04      9.50 o
   6  11   1        0.02        4.66     13.17 o
   7  11   1        3.15       -2.57     12.85 o
  -6  12   1        0.71        4.30      8.63 o
  -5  12   1      107.72      118.13     14.08 o
  -4  12   1       16.34       17.39      6.15 o
  -3  12   1       49.89       42.82      5.48 o
  -2  12   1       10.51        9.55      2.87 o
  -1  12   1       24.78       31.84      3.08 o
   0  12   1       89.87       93.38      3.90 o
   1  12   1        0.10        5.30      3.61 o
   2  12   1        4.48        5.93      2.95 o
   3  12   1        0.94       -3.71      3.71 o
   4  12   1        2.07        8.34      5.42 o
   5  12   1       15.85       19.15      8.62 o
   6  12   1       15.13       16.23     12.12 o
  -6  13   1        5.66        8.44      9.67 o
  -5  13   1       18.52       38.24      9.22 o
  -4  13   1       23.82       23.62      7.70 o
  -3  13   1       28.75       15.50      6.00 o
  -2  13   1        0.78        3.35      3.84 o
  -1  13   1        9.95        9.12      2.83 o
   0  13   1       43.61       39.00      3.18 o
   1  13   1       46.31       47.47      5.02 o
   2  13   1        0.11       -3.50      3.50 o
   3  13   1      153.24      150.48     11.31 o
   4  13   1       68.50       73.85      9.14 o
   5  13   1      109.80      116.54     11.46 o
   6  13   1        2.51       -8.82      8.82 o
  -6  14   1        3.61      -12.24     12.80 o
  -5  14   1       57.00       48.54      9.51 o
  -4  14   1       78.99       80.35     12.50 o
  -3  14   1       22.50       19.19      6.23 o
  -2  14   1      135.15      149.54      8.70 o
  -1  14   1        3.32        6.37      2.85 o
   0  14   1       23.92       25.80      3.23 o
   1  14   1      102.75       86.19      4.38 o
   2  14   1        0.19        2.42      4.32 o
   3  14   1        2.97        8.94      5.53 o
   4  14   1       38.83       38.18      7.94 o
   5  14   1        1.96        1.77      8.32 o
   6  14   1        9.00       24.61     13.98 o
  -6  15   1        2.44       -9.85     13.20 o
  -5  15   1       18.41        9.94      9.06 o
  -4  15   1       31.74       43.03     24.50 o
  -3  15   1        2.38        7.39      6.14 o
  -2  15   1        8.78       15.45      5.22 o
  -1  15   1       33.66       38.35      4.87 o
   0  15   1        1.19       10.34      3.79 o
   1  15   1        1.91        3.45      7.20 o
   2  15   1      112.56      134.81      8.26 o
   3  15   1       33.90       37.04      6.57 o
   4  15   1       20.25       22.27      7.92 o
   5  15   1       75.05       79.33     11.21 o
   6  15   1        8.31       12.69     13.95 o
  -5  16   1        0.73       -1.54      9.84 o
  -4  16   1        1.50       -5.12      7.41 o
  -3  16   1        9.73       10.74      6.54 o
  -2  16   1        3.09       10.14      6.92 o
  -1  16   1       44.31       32.24      4.86 o
   0  16   1        2.77        5.97      4.27 o
   1  16   1       40.35       43.11      8.81 o
   2  16   1       10.39       17.06      9.72 o
   3  16   1        0.00        0.69      7.39 o
   4  16   1        5.04       -6.26     13.98 o
   5  16   1        0.79        2.17     11.70 o
  -5  17   1        3.05        8.60     13.01 o
  -4  17   1        2.48        6.79      7.96 o
  -3  17   1        5.47        5.07      6.80 o
  -2  17   1        5.08       14.02      8.93 o
  -1  17   1       10.20        2.18      4.46 o
   0  17   1       11.89        8.51      4.02 o
   1  17   1        1.45       -7.36      7.36 o
   2  17   1       13.22        6.85      9.24 o
   3  17   1        0.00        2.62     10.79 o
   4  17   1        4.46       -5.84     12.85 o
  -4  18   1       14.36        0.64     12.64 o
  -3  18   1        1.65        7.98     10.71 o
  -2  18   1        0.85       -2.22      8.57 o
  -1  18   1        1.10        4.48      4.54 o
   0  18   1        1.40        8.03      6.67 o
   1  18   1        1.48        7.90      8.11 o
   2  18   1        1.77       -9.56      9.56 o
   3  18   1        5.08        7.87     11.92 o
  -3  19   1        1.18       10.50     11.84 o
  -2  19   1        0.00        5.19      9.40 o
   1  19   1        1.52       28.78      9.67 o
   2  19   1       20.47       33.71     11.65 o
   3  19   1        0.25       14.94     12.85 o
  -8   0   2        1.14       -0.09      8.75 o
  -6   0   2       32.96       37.48      9.06 o
  -4   0   2      195.32      174.71     11.10 o
  -2   0   2     1091.18     1036.43     26.22 o
   0   0   2     1216.35     1140.65     26.61 o
   2   0   2      317.42      329.80      7.75 o
   4   0   2       69.41       63.16      5.52 o
   6   0   2      126.80      118.90     13.79 o
   8   0   2       19.39       14.49     10.56 o
  -9   1   2        1.09        1.61      8.26 o
  -8   1   2        5.68       -1.83      6.22 o
  -7   1   2        0.08       -3.65      5.00 o
  -6   1   2       10.98       11.35      4.72 o
  -5   1   2       13.59        8.60      4.24 o
  -4   1   2      408.61      439.52     11.53 o
  -3   1   2        4.13       -2.58      2.58 o
  -2   1   2      649.05      621.21     12.09 o
  -1   1   2     1479.08     1327.27     22.07 o
   0   1   2     3851.92     3309.20     53.13 o
   1   1   2       27.05       17.17      1.84 o
   2   1   2     1603.18     1577.39     19.11 o
   3   1   2      242.13      223.77      5.33 o
   4   1   2      565.45      584.22     11.26 o
   5   1   2       53.25       43.60      5.22 o
   6   1   2       16.06       16.51      5.72 o
   7   1   2        0.79       -1.51      7.95 o
   8   1   2        3.97       -6.53      6.53 o
   9   1   2        0.52        0.72     16.20 o
  -9   2   2        0.41       -2.41     10.88 o
  -8   2   2        4.67        5.48      6.54 o
  -7   2   2        3.35        5.39      5.82 o
  -6   2   2       19.72       17.98      5.12 o
  -5   2   2        4.73        7.26      4.34 o
  -4   2   2      102.54      109.38      5.73 o
  -3   2   2      210.50      232.44      7.15 o
  -2   2   2      900.86      925.27     16.84 o
  -1   2   2     3296.44     3019.37     48.50 o
   0   2   2     1528.73     1369.76     16.05 o
   1   2   2     3185.18     2960.62     36.08 o
   2   2   2      204.59      195.40      4.02 o
   3   2   2        0.10        2.21      2.05 o
   4   2   2      184.85      198.06      6.15 o
   5   2   2        3.52       -3.86      3.86 o
   6   2   2        0.62       -4.80      4.80 o
   7   2   2        6.33        7.02      5.82 o
   8   2   2        2.60       -7.83      7.83 o
   9   2   2        6.59        4.98     14.30 o
  -9   3   2        0.13        0.93     10.89 o
  -8   3   2        3.43       -6.16      6.16 o
  -7   3   2        2.03       -0.05      7.10 o
  -6   3   2        0.02       -4.17      4.17 o
  -5   3   2       24.74       34.40      4.27 o
  -4   3   2        1.10       -2.59      2.59 o
  -3   3   2        4.44        7.38      2.82 o
  -2   3   2      148.15      140.53      5.11 o
  -1   3   2      253.82      216.98     18.21 o
   0   3   2     7768.66     6941.17    111.74 o
   1   3   2     5538.04     5245.39     59.09 o
   2   3   2      730.61      828.61     10.88 o
   3   3   2       54.10       58.37      3.07 o
   4   3   2      428.66      437.94      9.37 o
   5   3   2        0.04       -0.75      4.01 o
   6   3   2       47.55       45.31      8.82 o
   7   3   2       16.13       -5.70      5.70 o
   8   3   2        2.52       -4.41      6.56 o
   9   3   2        0.26       -0.78     15.64 o
  -9   4   2        1.49      -10.01     15.66 o
  -8   4   2        0.45       -6.22      6.22 o
  -7   4   2        1.58        3.12      5.60 o
  -6   4   2        5.03        0.15      5.36 o
  -5   4   2        2.12       -2.79      3.30 o
  -4   4   2        5.25        2.90      2.90 o
  -3   4   2       78.23       80.54      4.44 o
  -2   4   2      260.25      286.97      7.14 o
  -1   4   2       57.60       68.02      5.92 o
   0   4   2      282.64      245.17      6.23 o
   1   4   2      567.05      478.41      6.31 o
   2   4   2     1484.80     1592.22     22.43 o
   3   4   2       14.49       17.93      2.38 o
   4   4   2       54.93       77.35      5.56 o
   5   4   2       85.78       92.68      6.37 o
   6   4   2       16.83       19.66      5.64 o
   7   4   2        0.65        1.79      6.78 o
   8   4   2        0.57        7.30      8.35 o
  -9   5   2        2.51       20.38     17.75 o
  -8   5   2        0.03        7.73      8.41 o
  -7   5   2        1.99       -0.94      5.77 o
  -6   5   2       83.74       76.35      6.69 o
  -5   5   2       80.68       75.86      5.23 o
  -4   5   2        0.01       -1.45      2.90 o
  -3   5   2        5.48        5.82      2.54 o
  -2   5   2      235.83      249.48      6.53 o
  -1   5   2     1405.73     1245.35     20.97 o
   0   5   2       77.23       92.14      3.86 o
   1   5   2      209.60      185.56      3.83 o
   2   5   2      546.93      589.62      9.74 o
   3   5   2      126.60      135.01      4.22 o
   4   5   2        3.47        3.22      2.83 o
   5   5   2      154.66      158.48      7.72 o
   6   5   2        5.37        5.07      5.18 o
   7   5   2        6.50        4.58      6.03 o
   8   5   2        2.77        6.78      8.47 o
  -8   6   2        1.71       -2.30      8.07 o
  -7   6   2        0.57       -0.76      5.57 o
  -6   6   2       36.10       33.46      7.30 o
  -5   6   2      120.37      109.53      6.11 o
  -4   6   2      176.17      164.82      7.26 o
  -3   6   2      205.73      194.90      6.19 o
  -2   6   2      979.49      870.56     14.43 o
  -1   6   2      631.36      652.02     11.80 o
   0   6   2      127.15      134.08      4.66 o
   1   6   2      295.62      296.74      6.19 o
   2   6   2     1465.29     1436.14     18.76 o
   3   6   2      466.15      438.30      8.48 o
   4   6   2       25.52       25.61      3.42 o
   5   6   2       35.85       33.48      5.86 o
   6   6   2       10.46       10.27      5.36 o
   7   6   2        1.48        8.15      7.22 o
   8   6   2        6.79        6.20      8.45 o
  -8   7   2       14.25       20.34      8.63 o
  -7   7   2        6.98        3.82      7.25 o
  -6   7   2       13.63       12.01      5.17 o
  -5   7   2        0.05       -3.57      3.75 o
  -4   7   2      170.54      169.07      7.45 o
  -3   7   2      177.66      173.94      5.95 o
  -2   7   2      400.91      447.95      8.69 o
  -1   7   2      616.37      657.80     10.64 o
   0   7   2      106.42       94.20      4.16 o
   1   7   2      530.86      536.82      9.35 o
   2   7   2      852.93      862.68     13.16 o
   3   7   2        2.73        6.86      2.07 o
   4   7   2       88.53       82.16      4.37 o
   5   7   2        5.32        5.49      4.69 o
   6   7   2       16.97       16.02      5.43 o
   7   7   2       21.21       15.16      7.56 o
   8   7   2       14.96       23.19     11.21 o
  -7   8   2        5.61       -0.98      7.16 o
  -6   8   2       90.48      107.13      8.61 o
  -5   8   2       81.83       88.14      5.99 o
  -4   8   2      382.12      400.70     10.17 o
  -3   8   2        2.01        4.26      2.75 o
  -2   8   2       41.17       58.67      3.54 o
  -1   8   2      507.91      497.68      9.68 o
   0   8   2      876.52      899.78     18.45 o
   1   8   2      617.88      641.87     26.37 o
   2   8   2      162.16      157.16      5.09 o
   3   8   2      409.73      405.17      7.94 o
   4   8   2        1.35       -3.06      3.06 o
   5   8   2        0.55        3.24      5.34 o
   6   8   2       17.53       20.51      7.27 o
   7   8   2       19.48       19.35      8.01 o
  -7   9   2        5.33       21.31      9.58 o
  -6   9   2       14.42        8.30      6.77 o
  -5   9   2       43.49       20.61      5.89 o
  -4   9   2        0.08        2.17      3.62 o
  -3   9   2        0.89       -0.77      3.23 o
  -2   9   2       67.86       57.55      3.17 o
  -1   9   2       27.87       32.34      3.04 o
   0   9   2       53.87       68.92      3.68 o
   1   9   2       24.18       27.13      3.81 o
   2   9   2       70.16       86.83      4.44 o
   3   9   2      110.92      121.97      5.24 o
   4   9   2       25.10       27.44      4.00 o
   5   9   2       45.29       39.08      5.34 o
   6   9   2       73.33       66.08      8.71 o
   7   9   2        3.14        3.53      7.97 o
  -7  10   2        5.77       -2.32      9.44 o
  -6  10   2       52.50       63.33      8.67 o
  -5  10   2        2.71        5.89      4.68 o
  -4  10   2      118.55      106.93      5.59 o
  -3  10   2      188.27      184.62      5.45 o
  -2  10   2        0.01        1.80      2.16 o
  -1  10   2       65.19       65.56      2.89 o
   0  10   2        0.83        1.07      1.87 o
   1  10   2        0.81        7.64      3.00 o
   2  10   2      269.56      266.62      8.09 o
   3  10   2       17.45       19.58      5.22 o
   4  10   2      234.03      226.62      6.69 o
   5  10   2       37.34       46.20      7.14 o
   6  10   2       14.66        4.26      6.90 o
   7  10   2        0.22       -2.00     10.44 o
  -7  11   2        0.86       -1.85      9.68 o
  -6  11   2        1.37       -7.47      8.61 o
  -5  11   2       62.01       61.14      7.64 o
  -4  11   2        2.86        0.25      3.58 o
  -3  11   2        7.83       11.68      3.86 o
  -2  11   2      244.05      262.93      7.94 o
  -1  11   2       95.01       94.49      4.05 o
   0  11   2       44.93       44.12      4.40 o
   1  11   2       13.81       19.72      4.85 o
   2  11   2       12.68        7.09      3.04 o
   3  11   2        0.13        0.74      3.83 o
   4  11   2       20.75       16.44      3.47 o
   5  11   2       10.25       17.32      6.58 o
   6  11   2        0.06        8.25      8.37 o
   7  11   2        3.46       20.24     13.39 o
  -6  12   2       22.92       32.05     10.17 o
  -5  12   2        2.17       -7.20      7.20 o
  -4  12   2       38.30       36.93      7.49 o
  -3  12   2       17.85       18.44      2.63 o
  -2  12   2       16.88       15.45      3.89 o
  -1  12   2      127.87      137.96      5.21 o
   0  12   2        2.38        4.98      2.83 o
   1  12   2       11.12        7.52      6.43 o
   2  12   2       17.76        9.47      4.53 o
   3  12   2       67.36       61.42      8.73 o
   4  12   2       22.49       23.23      5.90 o
   5  12   2       31.67       39.59      8.60 o
   6  12   2        0.01       -4.48      8.73 o
  -6  13   2       19.03       18.14     10.12 o
  -5  13   2        0.78        0.15     12.32 o
  -4  13   2        5.44        2.43      6.81 o
  -3  13   2        8.95        9.12     14.57 o
  -2  13   2        7.15        3.36      3.73 o
  -1  13   2       19.95       21.35      4.21 o
   0  13   2        2.87        4.55      3.36 o
   1  13   2        2.12       -4.02      4.65 o
   2  13   2       24.42       22.05      4.10 o
   3  13   2       15.81       18.01      6.07 o
   4  13   2      150.95      152.45     11.22 o
   5  13   2       38.34       32.63      9.14 o
   6  13   2        0.75       11.50      9.41 o
  -6  14   2        5.03       20.89     13.60 o
  -5  14   2        1.84        0.62      7.82 o
  -4  14   2        0.35        5.65      7.30 o
  -3  14   2       56.43       44.62      7.24 o
  -2  14   2       10.95       12.75      4.92 o
  -1  14   2       33.49       45.83      5.06 o
   0  14   2      166.68      165.29      9.04 o
   1  14   2       34.32       41.16      8.54 o
   2  14   2       43.60       36.23      3.56 o
   3  14   2       61.67       68.00      7.59 o
   4  14   2       24.49       18.62      7.71 o
   5  14   2        0.31       -7.60      9.14 o
   6  14   2       36.09       35.69     14.25 o
  -6  15   2        0.10       -2.89     12.83 o
  -5  15   2        7.39       32.78      9.78 o
  -4  15   2       14.49       13.41     11.53 o
  -3  15   2       53.71       54.71      7.73 o
  -2  15   2        0.00       -6.82      9.81 o
  -1  15   2       87.09       90.16     11.13 o
   0  15   2       14.00       21.93      7.58 o
   1  15   2       16.65       19.09      8.01 o
   2  15   2      114.12      129.76     13.58 o
   3  15   2       26.61       23.04     12.05 o
   4  15   2       51.99       49.84      9.05 o
   5  15   2        0.04        3.02      8.42 o
   6  15   2       10.52       16.28     13.25 o
  -5  16   2       12.50        8.69      9.49 o
  -4  16   2        0.53        2.06      7.86 o
  -3  16   2        5.41       -1.79      6.22 o
  -2  16   2       10.11        6.24      5.45 o
  -1  16   2        3.77        2.34      4.86 o
   0  16   2       53.86       80.97      9.64 o
   1  16   2       21.70       11.84      8.30 o
   2  16   2        4.22       12.48      9.77 o
   3  16   2       10.99       12.21      6.73 o
   4  16   2        0.98       -6.41      6.41 o
   5  16   2       13.04        3.37     11.01 o
  -5  17   2        0.49       -0.75     12.85 o
  -4  17   2        3.53        5.56      8.59 o
  -3  17   2        2.33        4.38     10.94 o
  -2  17   2       71.83       78.62     14.12 o
  -1  17   2        5.67       17.15      4.74 o
   0  17   2       30.11       27.02      8.49 o
   1  17   2       33.76       11.43      9.29 o
   2  17   2        8.88       -9.37      9.83 o
   3  17   2        1.83       17.32     12.37 o
   4  17   2        0.11       -4.85     13.82 o
  -4  18   2        0.29       13.52     13.25 o
  -3  18   2        0.38        7.86      7.46 o
  -2  18   2        2.85       -1.60      5.43 o
  -1  18   2        0.01       -6.29      6.29 o
   0  18   2        0.32       12.34      7.28 o
   1  18   2        2.51        5.78      9.21 o
   2  18   2        4.44       29.40     11.54 o
   3  18   2        0.47        6.85     11.43 o
  -3  19   2        3.83        9.64     11.67 o
   0  19   2       18.72       13.60      7.82 o
   1  19   2       54.15       51.44     11.49 o
   2  19   2        0.05       12.80     11.25 o
   3  19   2       12.49       18.45     13.44 o
  -9   0   3        0.02       17.00     13.82 o
  -7   0   3       17.81       22.16      8.36 o
  -5   0   3       12.54        1.95      8.33 o
  -3   0   3     1063.35     1006.02     27.15 o
  -1   0   3     1420.11     1205.04     28.68 o
   1   0   3     1688.59     1590.30     26.43 o
   3   0   3       79.70       64.12      4.14 o
   5   0   3      179.14      183.37     11.55 o
   7   0   3       20.36       15.31     19.56 o
  -9   1   3        0.42       12.95      8.12 o
  -8   1   3        9.58        4.90      6.36 o
  -7   1   3        9.51        6.28      5.30 o
  -6   1   3        0.21       -0.23      4.56 o
  -5   1   3      118.90      117.36     11.57 o
  -4   1   3      373.76      369.65     12.31 o
  -3   1   3       15.74       12.66      2.89 o
  -2   1   3     1674.36     1599.08     27.34 o
  -1   1   3      543.78      438.36      8.39 o
   0   1   3        6.78        4.85      0.89 o
   1   1   3      287.02      269.60      4.26 o
   2   1   3     2570.20     2492.97     29.28 o
   3   1   3       42.66       53.80      3.02 o
   4   1   3        2.40       -1.58      2.71 o
   5   1   3        0.22       -3.75      4.02 o
   6   1   3        0.35       -4.62      4.62 o
   7   1   3        0.01        0.92      5.84 o
   8   1   3        2.09        2.50      6.76 o
   9   1   3        0.18       -3.37     15.02 o
  -9   2   3        0.96       24.55      9.56 o
  -8   2   3        0.00        5.61      6.35 o
  -7   2   3       15.45       19.58      5.73 o
  -6   2   3       47.90       49.77      5.68 o
  -5   2   3        0.44       -0.78      5.69 o
  -4   2   3       42.02       53.25      4.46 o
  -3   2   3      112.17       96.76      4.62 o
  -2   2   3       10.96       10.91      2.37 o
  -1   2   3    16960.16    14801.10    232.52 o
   0   2   3    15482.41    14041.71    167.33 o
   1   2   3     4568.76     4219.02     51.01 o
   2   2   3      179.97      179.96      3.96 o
   3   2   3       26.36       22.04      2.24 o
   4   2   3       48.74       48.81      3.86 o
   5   2   3        0.75       -2.78      4.11 o
   6   2   3        2.67       -4.89      4.89 o
   7   2   3        3.45        0.25      6.18 o
   8   2   3       10.21        3.16      6.87 o
   9   2   3        0.21       -8.78     14.57 o
  -9   3   3       15.67       26.67     18.82 o
  -8   3   3        2.67        2.76      6.39 o
  -7   3   3        0.96        0.49      5.21 o
  -6   3   3        0.45       -4.20      4.20 o
  -5   3   3        0.88       -3.55      3.55 o
  -4   3   3       49.92       52.55      5.07 o
  -3   3   3      592.88      644.02     13.58 o
  -2   3   3       86.85       90.30      4.71 o
  -1   3   3      106.09       97.37      6.65 o
   0   3   3      145.01      138.16      2.47 o
   1   3   3     3606.74     3295.99     43.18 o
   2   3   3        0.66        1.59      1.83 o
   3   3   3     1018.07     1069.59     14.38 o
   4   3   3       22.79       30.96      3.55 o
   5   3   3       40.22       33.00      5.16 o
   6   3   3        0.07       -4.92      4.92 o
   7   3   3       11.79       15.97      6.28 o
   8   3   3        6.93        1.64      7.95 o
   9   3   3        0.00      -14.75     14.75 o
  -9   4   3        0.31       14.19     15.26 o
  -8   4   3        0.22       -7.23      8.72 o
  -7   4   3       12.79       19.95      5.84 o
  -6   4   3       24.56       26.00      5.72 o
  -5   4   3        7.58        5.59      4.05 o
  -4   4   3        0.00        6.23      3.42 o
  -3   4   3      708.27      724.57     14.89 o
  -2   4   3     1000.10      876.53     16.20 o
  -1   4   3       44.19       38.21      2.81 o
   0   4   3       26.74       34.46      1.95 o
   1   4   3      629.41      594.76      7.70 o
   2   4   3       18.47       18.66      1.78 o
   3   4   3      609.91      614.46     10.03 o
   4   4   3        6.55        5.19      2.97 o
   5   4   3       12.27        5.25      4.59 o
   6   4   3        0.17       -4.83      4.83 o
   7   4   3       19.08       18.00      6.42 o
   8   4   3        0.18       -5.27      8.19 o
  -9   5   3        4.09       13.98     16.82 o
  -8   5   3        6.84       21.29      8.56 o
  -7   5   3      111.47      105.63      8.15 o
  -6   5   3        8.55        7.91      4.85 o
  -5   5   3       93.65       83.75      6.21 o
  -4   5   3       64.16       72.43      5.15 o
  -3   5   3        3.40        7.71      2.83 o
  -2   5   3        7.01        4.34      2.30 o
  -1   5   3      260.88      246.67      6.58 o
   0   5   3      175.35      185.49      5.75 o
   1   5   3       21.49       26.85      1.77 o
   2   5   3      907.43      940.01     13.55 o
   3   5   3      150.15      143.64      4.40 o
   4   5   3       34.88       46.58      3.68 o
   5   5   3        0.15       -4.23      4.23 o
   6   5   3       60.28       55.67      9.67 o
   7   5   3        3.12        7.65      5.93 o
   8   5   3        0.01       -4.20      8.28 o
  -8   6   3        1.68       15.65     12.36 o
  -7   6   3        9.06       14.61      6.02 o
  -6   6   3        0.22       -2.99      4.56 o
  -5   6   3       10.43        6.17      4.47 o
  -4   6   3      238.71      226.45     11.09 o
  -3   6   3       31.32       50.04      4.83 o
  -2   6   3     2614.47     2370.61     39.54 o
  -1   6   3      435.69      379.09      7.76 o
   0   6   3      252.76      257.81      7.11 o
   1   6   3       49.46       60.18      2.32 o
   2   6   3       89.44       76.16      3.61 o
   3   6   3      164.75      174.89      6.84 o
   4   6   3        0.29        3.98      2.98 o
   5   6   3       53.02       50.14      5.58 o
   6   6   3       46.11       46.58      6.10 o
   7   6   3        3.27       -0.18      7.20 o
   8   6   3        1.10      -12.67     13.60 o
  -8   7   3       26.99       31.29     16.17 o
  -7   7   3        1.34        1.77      6.97 o
  -6   7   3        0.80        0.13      5.01 o
  -5   7   3       27.70       28.44      8.04 o
  -4   7   3      204.38      214.79     11.63 o
  -3   7   3      883.62      948.81     16.65 o
  -2   7   3      793.04      725.25     14.62 o
  -1   7   3      357.73      359.27      8.85 o
   0   7   3      448.69      415.50     10.03 o
   1   7   3        4.16        5.46      3.20 o
   2   7   3     1268.49     1232.55     24.28 o
   3   7   3       60.15       73.46      3.26 o
   4   7   3        8.70        6.92      3.48 o
   5   7   3        0.25        0.02      4.42 o
   6   7   3        1.85        4.25      5.17 o
   7   7   3       12.23       21.88      8.02 o
   8   7   3        2.75       -2.79     10.80 o
  -7   8   3       58.52       68.16      9.16 o
  -6   8   3        3.74        3.45      4.99 o
  -5   8   3      192.22      205.46      8.02 o
  -4   8   3       94.76       96.25      6.89 o
  -3   8   3       18.54       20.62      3.84 o
  -2   8   3        0.20        0.28      1.82 o
  -1   8   3      194.04      216.16      6.54 o
   0   8   3      225.65      221.20      6.82 o
   1   8   3      639.63      645.19     14.21 o
   2   8   3        0.39        0.16      3.63 o
   3   8   3        5.33        7.93      2.32 o
   4   8   3       22.85       25.95      5.12 o
   5   8   3       31.01       28.73      6.30 o
   6   8   3       21.11       24.59      7.11 o
   7   8   3        0.12        1.44      7.90 o
   8   8   3       11.44      -14.83     14.83 o
  -7   9   3        0.00        6.66      8.96 o
  -6   9   3        2.31        9.93      8.43 o
  -5   9   3       55.10       53.51      5.15 o
  -4   9   3      358.77      390.25     14.52 o
  -3   9   3      100.62       81.01      4.78 o
  -2   9   3      173.52      165.30      5.00 o
  -1   9   3      266.04      282.68      6.05 o
   0   9   3       27.57       32.56      3.27 o
   1   9   3       74.20       88.33      4.24 o
   2   9   3        5.88        1.09      2.47 o
   3   9   3       14.18       22.79      4.16 o
   4   9   3      177.99      172.55      6.64 o
   5   9   3       24.89       16.70      4.99 o
   6   9   3       28.29       19.86      7.23 o
   7   9   3       30.89       29.69      8.75 o
  -7  10   3        1.94       -4.27      9.11 o
  -6  10   3        0.16       -7.71     12.41 o
  -5  10   3        3.24        1.59      4.64 o
  -4  10   3       20.92       25.36      4.90 o
  -3  10   3       98.44      116.73      8.77 o
  -2  10   3      140.13      141.89      4.71 o
  -1  10   3       35.09       35.77      2.57 o
   0  10   3      113.46      125.58      5.67 o
   1  10   3       11.97        8.85      3.38 o
   2  10   3       55.42       59.76      4.19 o
   3  10   3      296.73      278.34      9.18 o
   4  10   3       57.66       58.78      3.74 o
   5  10   3        0.66       -0.79      5.68 o
   6  10   3        0.16       -0.83      8.56 o
   7  10   3        2.29       -1.03      9.48 o
  -7  11   3        0.83       -9.16      9.25 o
  -6  11   3        5.33       -1.73     13.50 o
  -5  11   3        2.69        8.60      7.81 o
  -4  11   3      160.36      178.55     10.32 o
  -3  11   3        3.06        0.16      2.77 o
  -2  11   3        1.59        1.07      2.69 o
  -1  11   3      379.07      360.85      7.34 o
   0  11   3       41.62       37.32      4.51 o
   1  11   3      104.96      105.09      8.07 o
   2  11   3        1.48        4.65      4.09 o
   3  11   3       81.53       93.72      6.02 o
   4  11   3       19.05       15.77      5.00 o
   5  11   3        7.48       -2.24      6.03 o
   6  11   3        1.87       11.85     11.45 o
   7  11   3        7.56       18.21     14.57 o
  -6  12   3        4.62        3.97     18.28 o
  -5  12   3       35.17       35.16      8.81 o
  -4  12   3       30.04       18.10      6.99 o
  -3  12   3       82.57       91.10      4.56 o
  -2  12   3       16.95       26.01      5.16 o
  -1  12   3       50.90       57.84      3.09 o
   0  12   3       32.84       31.19      3.62 o
   1  12   3       32.95       31.86      4.96 o
   2  12   3        8.00        5.46      3.25 o
   3  12   3        9.25       12.97      4.21 o
   4  12   3       23.52       12.35      5.90 o
   5  12   3        4.66       18.54      8.13 o
   6  12   3       28.49       17.19     10.04 o
  -6  13   3        9.25       12.63      9.50 o
  -5  13   3       72.51       90.73     11.36 o
  -4  13   3        6.81       -4.15      6.38 o
  -3  13   3      254.67      263.40      8.91 o
  -2  13   3       89.78      102.71      6.35 o
  -1  13   3       58.79       69.99      4.39 o
   0  13   3        1.45        2.55      4.68 o
   1  13   3        2.79        2.96      5.20 o
   2  13   3       73.16       86.10     16.44 o
   3  13   3       58.03       54.11      5.62 o
   4  13   3      112.73      103.16     29.80 o
   5  13   3        0.25       -7.73      7.73 o
   6  13   3        2.23        7.08     13.35 o
  -6  14   3        9.55       20.40     13.68 o
  -5  14   3        3.04       10.11     13.03 o
  -4  14   3       19.57       15.72      8.62 o
  -3  14   3        0.02       -2.94      5.61 o
  -2  14   3        6.64        6.87      4.78 o
  -1  14   3        2.48        7.29      4.85 o
   0  14   3       41.90       41.50      8.84 o
   1  14   3       16.60       22.95      8.46 o
   2  14   3       68.50       75.24     11.67 o
   3  14   3       28.04       15.72      5.60 o
   4  14   3        0.33        1.28      6.62 o
   5  14   3       83.23       87.19     11.00 o
   6  14   3       16.37       26.94     13.04 o
  -5  15   3       10.18       16.38     10.84 o
  -4  15   3        5.36        5.13      7.68 o
  -3  15   3        0.01       -1.55      9.40 o
  -2  15   3        8.07       -3.38      4.78 o
  -1  15   3       33.86       54.98      5.38 o
   0  15   3        0.45       12.29      7.95 o
   1  15   3      107.98      111.66     12.00 o
   2  15   3      167.04      172.41     16.55 o
   3  15   3       15.24        1.43      8.86 o
   4  15   3        6.28       11.94      6.64 o
   5  15   3       11.12        3.22      8.13 o
   6  15   3        3.43       11.62     12.61 o
  -5  16   3        0.53       -9.04      9.04 o
  -4  16   3        0.53        8.30     11.58 o
  -3  16   3        0.35       -6.11      6.11 o
  -2  16   3       56.99       38.92      6.25 o
  -1  16   3        2.46       -1.06      4.06 o
   0  16   3        0.18        9.59      7.68 o
   1  16   3       13.16        4.74      8.33 o
   2  16   3        2.41       13.36     10.18 o
   3  16   3       48.55       69.43     14.19 o
   4  16   3        0.40        6.76      8.35 o
   5  16   3       38.36       40.51     12.02 o
  -5  17   3        1.71        5.81     13.39 o
  -4  17   3        3.72       17.86     15.78 o
  -3  17   3        8.06       -0.03      9.59 o
  -2  17   3        5.96        8.00     16.36 o
  -1  17   3       79.84       75.70      6.51 o
   0  17   3       10.00       21.82      8.92 o
   1  17   3       27.15        1.20      9.26 o
   2  17   3        6.85        2.36     10.55 o
   3  17   3        1.60       15.50     12.59 o
   4  17   3        2.33        1.58     13.31 o
  -4  18   3        0.04       -5.21      8.60 o
  -3  18   3        0.04       -6.88      6.88 o
  -2  18   3        1.72        9.37      9.08 o
  -1  18   3        0.97        5.62      7.52 o
   0  18   3        6.98        5.73      7.82 o
   1  18   3        3.94        3.78      9.96 o
   2  18   3        0.11        0.00     10.39 o
   3  18   3        7.03       24.69     13.98 o
  -1  19   3        0.07       -7.50      7.50 o
   0  19   3       69.86       55.24     10.90 o
   1  19   3        2.53       16.92     10.92 o
   2  19   3       11.84       13.15     12.26 o
   1  20   3        7.19       17.38     11.30 o
  -8   0   4        2.22       -0.27      8.55 o
  -6   0   4      170.36      181.38     19.23 o
  -4   0   4       23.98       27.77     11.21 o
  -2   0   4       79.23       93.08      5.51 o
   0   0   4     3152.62     2867.97     46.24 o
   2   0   4      327.13      304.07      7.61 o
   4   0   4       14.30       11.81      3.74 o
   6   0   4      154.37      163.89     12.74 o
   8   0   4        1.33        0.64     11.33 o
  -9   1   4        0.13       -7.77      7.77 o
  -8   1   4       16.09       17.99      6.61 o
  -7   1   4        4.23       -1.04      5.01 o
  -6   1   4        9.83       11.52      5.69 o
  -5   1   4        0.01        1.56      5.78 o
  -4   1   4       22.58       19.14      3.69 o
  -3   1   4      176.45      159.40      5.89 o
  -2   1   4     1129.80     1157.89     20.58 o
  -1   1   4      510.01      455.38      8.92 o
   0   1   4     5135.82     4358.51     49.17 o
   1   1   4     2013.97     1879.95     22.09 o
   2   1   4      805.54      826.53     11.09 o
   3   1   4      275.70      275.97      7.54 o
   4   1   4        3.86        3.31      2.51 o
   5   1   4       28.95       37.44      5.16 o
   6   1   4        1.23        4.86      5.31 o
   7   1   4        8.62        6.99      6.14 o
   8   1   4        0.11        0.33      6.94 o
   9   1   4        2.63       11.59     17.94 o
  -9   2   4        0.04       -7.99      7.99 o
  -8   2   4       13.76       12.50      6.29 o
  -7   2   4       10.43        5.45      5.15 o
  -6   2   4        1.04       -0.89      5.16 o
  -5   2   4       11.51       18.58      6.52 o
  -4   2   4        9.82       11.38      3.31 o
  -3   2   4       25.18       23.14      3.09 o
  -2   2   4     1220.08     1169.82     20.77 o
  -1   2   4      179.96      150.23      4.34 o
   0   2   4     1183.45     1079.60     13.92 o
   1   2   4        3.35        4.04      1.37 o
   2   2   4       72.23       80.84      2.79 o
   3   2   4       37.00       36.82      2.61 o
   4   2   4        0.26        2.59      2.47 o
   5   2   4      119.77      123.94      7.20 o
   6   2   4       43.99       44.92      6.52 o
   7   2   4        0.96       -4.68      5.80 o
   8   2   4        5.02       -6.18      6.97 o
  -9   3   4        0.00      -15.74     15.74 o
  -8   3   4        5.38        1.12      6.18 o
  -7   3   4        7.12        7.38      5.24 o
  -6   3   4       14.39        1.63      5.50 o
  -5   3   4        7.11       18.74      5.11 o
  -4   3   4       13.37       11.18      3.44 o
  -3   3   4      369.63      393.60      9.70 o
  -2   3   4       31.36       36.90      2.89 o
  -1   3   4      316.81      315.68      6.84 o
   0   3   4      531.96      495.58      6.74 o
   1   3   4      303.99      291.29      5.06 o
   2   3   4       51.14       50.69      2.34 o
   3   3   4       29.11       29.47      2.40 o
   4   3   4      257.44      247.60      9.07 o
   5   3   4        0.46       -4.13      4.13 o
   6   3   4        0.31       -3.47      5.14 o
   7   3   4        6.15        6.05      6.48 o
   8   3   4        9.12       -5.86      9.15 o
  -9   4   4        0.54       -3.48     17.35 o
  -8   4   4        0.14        2.48      6.34 o
  -7   4   4       25.35       33.00      6.37 o
  -6   4   4        4.54        4.69      5.69 o
  -5   4   4        1.38       -1.64      4.91 o
  -4   4   4      180.03      196.75      7.81 o
  -3   4   4      218.95      223.39      7.14 o
  -2   4   4       63.86       64.26      3.48 o
  -1   4   4      774.22      737.55     23.92 o
   0   4   4      111.38      115.95      2.74 o
   1   4   4       58.94       61.82      2.05 o
   2   4   4        5.40        7.60      1.64 o
   3   4   4       13.96       13.45      2.18 o
   4   4   4        0.29        3.29      2.93 o
   5   4   4       31.90       21.69      5.03 o
   6   4   4       17.74        9.22      5.45 o
   7   4   4       43.25       36.25      8.68 o
   8   4   4        9.30        4.04      9.17 o
  -8   5   4        1.86        6.48     12.61 o
  -7   5   4       10.19        4.29      5.76 o
  -6   5   4       12.59       14.09      6.17 o
  -5   5   4       38.00       45.68      5.42 o
  -4   5   4      165.08      191.60      8.96 o
  -3   5   4      333.07      320.46      8.66 o
  -2   5   4       23.25       31.10      3.69 o
  -1   5   4      334.06      379.93     11.59 o
   0   5   4       86.00       72.15      2.98 o
   1   5   4      217.28      219.60      4.62 o
   2   5   4      100.11       86.43      2.76 o
   3   5   4      768.95      805.32     11.54 o
   4   5   4       12.95        5.73      3.45 o
   5   5   4        8.94       -0.72      6.36 o
   6   5   4       13.67        7.67      5.30 o
   7   5   4       21.28       22.44      7.83 o
   8   5   4        9.53       17.98      9.11 o
  -8   6   4       21.75       19.92      8.90 o
  -7   6   4        2.30       -5.33      5.33 o
  -6   6   4       17.11       16.16      5.21 o
  -5   6   4       10.24       10.18      4.48 o
  -4   6   4       10.32        7.20      4.75 o
  -3   6   4      162.86      149.74      6.09 o
  -2   6   4     1687.31     1540.80     27.26 o
  -1   6   4      157.14      153.34      4.52 o
   0   6   4       54.98       56.56      2.73 o
   1   6   4        1.10        2.57      1.65 o
   2   6   4      285.83      290.91      5.10 o
   3   6   4        1.22        4.51      2.15 o
   4   6   4        3.82        2.44      3.43 o
   5   6   4       74.37       72.73      6.47 o
   6   6   4        0.21        1.49      5.17 o
   7   6   4       18.42       19.95      8.14 o
   8   6   4        1.05        8.57     11.50 o
  -8   7   4        2.41      -11.59     11.59 o
  -7   7   4        1.84        8.18      7.08 o
  -6   7   4        4.06        2.03      5.59 o
  -5   7   4      179.53      174.60      9.25 o
  -4   7   4      199.40      193.13      9.46 o
  -3   7   4       20.00       23.92      3.62 o
  -2   7   4       10.46       13.70      2.48 o
  -1   7   4      112.06      116.39      5.24 o
   0   7   4      107.26      129.87      5.42 o
   1   7   4       63.40       65.90      2.51 o
   2   7   4        7.00       10.63      2.18 o
   3   7   4      109.90      112.73      4.25 o
   4   7   4        0.04       -1.69      3.36 o
   5   7   4       49.23       38.89      5.56 o
   6   7   4       20.03       16.95      6.90 o
   7   7   4        1.88        3.42      7.53 o
   8   7   4        1.14       -6.45     15.29 o
  -7   8   4        6.98        3.48      9.52 o
  -6   8   4       29.07       18.98      6.08 o
  -5   8   4       16.30       18.59      5.12 o
  -4   8   4      409.14      414.57     11.82 o
  -3   8   4       10.06       23.28      3.62 o
  -2   8   4       18.69       18.95      2.72 o
  -1   8   4        8.82        8.52      2.26 o
   0   8   4       16.20       13.84      5.77 o
   1   8   4      139.52      132.45      5.31 o
   2   8   4       18.18       16.02      3.03 o
   3   8   4       79.39       67.33      3.27 o
   4   8   4       26.56       28.60      5.97 o
   5   8   4        6.16       10.93      4.71 o
   6   8   4        8.75       18.19      7.04 o
   7   8   4        2.97        7.60      7.79 o
   8   8   4        2.27       19.63     19.47 o
  -7   9   4        8.61       -1.98      8.94 o
  -6   9   4       99.72      102.42      9.17 o
  -5   9   4        2.37       -3.56      4.59 o
  -4   9   4       14.39       17.13      6.31 o
  -3   9   4      394.04      408.24     18.49 o
  -2   9   4       15.28       18.26      2.83 o
  -1   9   4       56.83       58.64      3.41 o
   0   9   4      288.98      285.84      8.56 o
   1   9   4      154.12      164.49      6.04 o
   2   9   4        5.90        1.76      2.62 o
   3   9   4      148.18      132.32      6.62 o
   4   9   4       36.54       34.13      4.09 o
   5   9   4       25.52       12.75      6.31 o
   6   9   4        4.77       -6.13      6.13 o
   7   9   4        1.88        5.98      7.89 o
  -7  10   4        6.94       13.58      9.55 o
  -6  10   4        5.78        8.85      9.76 o
  -5  10   4        0.06        2.62      5.57 o
  -4  10   4        1.73        8.72      4.41 o
  -3  10   4      114.31      106.59      6.65 o
  -2  10   4       24.08       22.06      3.29 o
  -1  10   4       61.01       61.18      3.05 o
   0  10   4      659.34      682.44     15.85 o
   1  10   4       49.58       44.34      4.65 o
   2  10   4       74.55       66.52      4.48 o
   3  10   4        2.51        4.72      3.98 o
   4  10   4       39.15       37.38      3.35 o
   5  10   4        0.08       -1.91      5.75 o
   6  10   4       24.30       30.23      8.10 o
   7  10   4        1.14        1.74      9.70 o
  -7  11   4        0.49       13.33     13.98 o
  -6  11   4        0.06        2.17     16.82 o
  -5  11   4       36.21       44.33      8.94 o
  -4  11   4       71.92       62.25      6.63 o
  -3  11   4      144.47      149.28      6.49 o
  -2  11   4        0.84        1.47      2.85 o
  -1  11   4       31.40       41.55      3.62 o
   0  11   4        9.88       15.15      3.58 o
   1  11   4       93.00      101.05      5.92 o
   2  11   4      326.80      338.13      9.14 o
   3  11   4      145.91      131.85     15.38 o
   4  11   4        5.76        1.87      4.76 o
   5  11   4        0.17        5.93      6.43 o
   6  11   4        9.61        6.12      9.02 o
   7  11   4        6.66        8.43     13.12 o
  -6  12   4        6.53       -8.13      8.13 o
  -5  12   4        2.28       -1.47      7.38 o
  -4  12   4        0.22        1.52      6.24 o
  -3  12   4       47.59       55.53      4.87 o
  -2  12   4       86.28       95.59      4.70 o
  -1  12   4       52.82       61.24      4.71 o
   0  12   4       60.95       59.25      7.27 o
   1  12   4      243.77      231.43     11.45 o
   2  12   4       59.35       55.62      5.94 o
   3  12   4      102.83      106.14      6.28 o
   4  12   4        2.69        5.70      5.77 o
   5  12   4        0.99       -2.93     14.46 o
   6  12   4        0.69       -5.20      8.56 o
  -6  13   4       10.91       14.38      9.29 o
  -5  13   4       34.09       21.94     16.90 o
  -4  13   4        5.56       -4.02     10.52 o
  -3  13   4       27.21       33.09      9.40 o
  -2  13   4      182.26      205.32      6.72 o
  -1  13   4      154.13      140.08      4.76 o
   0  13   4        6.93        9.50      4.77 o
   1  13   4      171.43      160.11      9.86 o
   2  13   4       21.79       10.17      5.57 o
   3  13   4        4.80        3.34      4.46 o
   4  13   4       92.05      103.34      9.78 o
   5  13   4        8.60       -3.39      7.48 o
   6  13   4        0.75       14.00     11.22 o
  -6  14   4       16.59        5.36     13.50 o
  -5  14   4        0.20       -1.20      8.36 o
  -4  14   4       29.90       15.26     13.58 o
  -3  14   4        2.86        1.68      5.99 o
  -2  14   4       34.44       50.86      6.41 o
  -1  14   4      106.77      102.52      6.13 o
   0  14   4        0.02       12.88      7.95 o
   1  14   4       13.80       27.82      8.68 o
   2  14   4        5.97        5.52      9.26 o
   3  14   4       20.65       13.55      8.85 o
   4  14   4        0.05       -6.18      6.18 o
   5  14   4       80.33       70.55     16.09 o
   6  14   4        0.03        2.84     11.57 o
  -5  15   4        1.73       -1.21     11.19 o
  -4  15   4        6.39        5.10     10.00 o
  -3  15   4       18.50       19.97     10.55 o
  -2  15   4       27.46       33.08      5.94 o
  -1  15   4        4.94        7.59      4.13 o
   0  15   4       10.63       19.92      8.73 o
   1  15   4       63.95       45.17     10.39 o
   2  15   4        2.67        2.22      9.45 o
   3  15   4       36.32       41.64      5.74 o
   4  15   4       21.05       38.14      7.30 o
   5  15   4        0.22        5.51     10.91 o
  -5  16   4       11.55        5.52      9.17 o
  -4  16   4       19.24       14.59     10.22 o
  -3  16   4        1.13       -2.75      6.08 o
  -2  16   4       11.63       11.35      5.71 o
  -1  16   4        0.71        2.28      7.39 o
   0  16   4       18.17       24.15      9.26 o
   1  16   4        1.95        1.10      9.16 o
   2  16   4       34.54       35.67     11.84 o
   3  16   4        0.03        8.92     11.84 o
   4  16   4       27.22       30.12     14.16 o
  -5  17   4        4.38       48.44     15.66 o
  -4  17   4        2.57        4.42      8.23 o
  -3  17   4        0.01        4.71      6.80 o
  -2  17   4        4.21       -5.52      5.52 o
  -1  17   4       22.39       36.63      9.29 o
   0  17   4       82.38       80.46     12.34 o
   1  17   4       18.22       15.50     10.04 o
   2  17   4        9.43       10.71     11.14 o
   3  17   4        7.52        5.68     13.09 o
   4  17   4       10.58       36.76     15.96 o
  -4  18   4        4.58       -1.37      8.86 o
  -3  18   4        2.03       -6.07      6.61 o
  -2  18   4        0.34       -8.65      8.65 o
  -1  18   4       16.34       12.45      8.78 o
   0  18   4        0.24       -8.30      8.30 o
   1  18   4       39.59       59.26     12.80 o
   2  18   4        3.24        8.46     11.25 o
   3  18   4       24.35       13.92     13.98 o
  -2  19   4        4.54        9.99      9.85 o
  -1  19   4        2.32       -1.98      8.51 o
   0  19   4        0.37       -1.93      9.16 o
   1  19   4       20.88       33.31     12.24 o
   2  19   4       20.68        2.78     13.15 o
   1  20   4       21.41       62.07     13.66 o
  -9   0   5        0.03       17.11     12.88 o
  -7   0   5        1.21       -2.97      6.93 o
  -5   0   5       18.51       14.54      9.13 o
  -3   0   5       26.09       32.84      7.75 o
  -1   0   5     4131.45     3484.84     79.54 o
   1   0   5     3418.62     3422.90     55.55 o
   3   0   5       38.27       33.58      3.78 o
   5   0   5       95.53      109.80     11.10 o
   7   0   5       56.71       62.95     11.39 o
  -9   1   5        0.36       10.32      8.45 o
  -8   1   5        0.62        8.07      6.11 o
  -7   1   5       24.67       20.93      5.57 o
  -6   1   5       31.20       33.22     10.86 o
  -5   1   5      391.37      384.30     16.76 o
  -4   1   5      129.71      114.45      7.74 o
  -3   1   5        0.44       -2.44      2.44 o
  -2   1   5      673.95      650.48     12.88 o
  -1   1   5      950.27     1014.48     17.81 o
   0   1   5      166.82      151.26      3.21 o
   1   1   5     3784.47     3515.99     40.28 o
   2   1   5      158.50      183.07      4.18 o
   3   1   5       81.15       74.60      4.35 o
   4   1   5       15.69       16.28      2.83 o
   5   1   5        7.04        4.80      4.77 o
   6   1   5       66.70       74.83      7.43 o
   7   1   5       11.37        6.93      6.43 o
   8   1   5        1.48        9.77      9.42 o
  -9   2   5        0.37       -5.28      7.95 o
  -8   2   5        0.14        6.04      6.12 o
  -7   2   5       15.88        9.61      5.40 o
  -6   2   5      143.48      161.57     12.53 o
  -5   2   5        2.69       -2.92      7.34 o
  -4   2   5        3.12        1.75      3.26 o
  -3   2   5      142.70      147.12      5.86 o
  -2   2   5      142.15      156.56      5.34 o
  -1   2   5     1116.00     1023.19     18.00 o
   0   2   5       14.77       21.72      1.56 o
   1   2   5       45.64       47.98      2.14 o
   2   2   5       14.57       20.64      2.02 o
   3   2   5      924.45      861.28     12.31 o
   4   2   5        1.59       10.13      2.85 o
   5   2   5      436.03      408.11     12.64 o
   6   2   5      197.74      185.58      9.82 o
   7   2   5        0.02       -1.38      6.27 o
   8   2   5       19.32       17.03      9.19 o
  -9   3   5        0.12        2.95     16.36 o
  -8   3   5        4.31       11.38      6.57 o
  -7   3   5       11.95       18.58      5.67 o
  -6   3   5       29.42       30.71      8.19 o
  -5   3   5      216.59      211.17     17.23 o
  -4   3   5        3.39       12.47      3.53 o
  -3   3   5      627.06      605.87     13.09 o
  -2   3   5        3.37        8.59      2.31 o
  -1   3   5      116.11      123.36      4.19 o
   0   3   5      484.51      468.02      7.03 o
   1   3   5      236.58      252.46      4.85 o
   2   3   5      575.83      594.03      8.69 o
   3   3   5       68.74       81.68      3.35 o
   4   3   5      151.81      159.67      5.39 o
   5   3   5      115.50      113.83      7.85 o
   6   3   5      101.38      104.92      9.98 o
   7   3   5        2.30        4.01      6.47 o
   8   3   5        0.04       -0.89      8.35 o
  -9   4   5        3.91      -13.84     17.65 o
  -8   4   5       14.17       15.05      6.52 o
  -7   4   5       30.78       35.52      8.55 o
  -6   4   5        0.17        3.11      5.35 o
  -5   4   5      127.83      124.93      8.32 o
  -4   4   5        0.00        5.96      4.07 o
  -3   4   5       59.36       70.16      4.23 o
  -2   4   5     1864.69     1821.27     31.16 o
  -1   4   5     1790.15     1663.74     51.58 o
   0   4   5      674.04      636.43      9.59 o
   1   4   5     1096.65     1064.91     14.19 o
   2   4   5      452.77      460.87      7.17 o
   3   4   5      105.41      104.17      3.59 o
   4   4   5       38.98       41.85      5.13 o
   5   4   5       27.50       20.75      5.44 o
   6   4   5        6.02        2.04      5.28 o
   7   4   5        4.90       10.81      6.46 o
   8   4   5       11.24       21.89      9.70 o
  -8   5   5        7.60       -1.71      7.68 o
  -7   5   5        0.00       -5.12      5.12 o
  -6   5   5      112.39       99.09      8.43 o
  -5   5   5        0.43        2.12      4.96 o
  -4   5   5       58.38       50.06      6.64 o
  -3   5   5        3.04        0.65      2.76 o
  -2   5   5      221.65      245.36      6.79 o
  -1   5   5     1795.95     1715.37     33.47 o
   0   5   5      458.87      440.91      7.86 o
   1   5   5       22.63       33.18      1.64 o
   2   5   5      430.42      463.09      7.83 o
   3   5   5        5.20        8.03      2.15 o
   4   5   5      172.64      178.38      6.90 o
   5   5   5       10.70        5.61      4.85 o
   6   5   5        1.29        8.07      5.49 o
   7   5   5       18.61       12.33      7.54 o
   8   5   5       25.53       46.32     17.26 o
  -8   6   5        1.83        3.87      9.68 o
  -7   6   5        4.37        4.54      5.65 o
  -6   6   5        5.45        7.89      5.96 o
  -5   6   5       67.55       85.95      7.84 o
  -4   6   5      262.66      282.97     11.11 o
  -3   6   5      313.49      315.81     12.84 o
  -2   6   5      771.98      755.97     14.77 o
  -1   6   5       70.94       80.72      3.49 o
   0   6   5      179.29      165.79      4.88 o
   1   6   5       26.50       32.62      2.30 o
   2   6   5      819.57      859.43     11.50 o
   3   6   5      170.01      186.27      5.22 o
   4   6   5      573.87      613.71     13.34 o
   5   6   5       44.44       43.74      5.75 o
   6   6   5        0.29       -4.28      5.31 o
   7   6   5       19.77       12.00      7.88 o
   8   6   5        0.01      -11.22     11.22 o
  -8   7   5       13.57       22.06     12.50 o
  -7   7   5        0.74        2.36      6.59 o
  -6   7   5        4.06        3.11      5.54 o
  -5   7   5       91.50       94.53      6.72 o
  -4   7   5       27.75       21.16      6.01 o
  -3   7   5       12.83       10.18      3.23 o
  -2   7   5       18.42       18.35      4.19 o
  -1   7   5      298.09      311.65      5.65 o
   0   7   5       96.41      100.09      4.26 o
   1   7   5        9.28       15.30      1.83 o
   2   7   5      265.67      255.65      6.01 o
   3   7   5      104.63      110.33      3.91 o
   4   7   5       19.62       27.10      4.03 o
   5   7   5       43.29       45.11      8.00 o
   6   7   5        2.91       -1.68      6.24 o
   7   7   5        7.25        6.81      7.91 o
   8   7   5        0.44      -14.06     17.03 o
  -7   8   5        0.96       -1.44      6.87 o
  -6   8   5        6.35       10.93      6.21 o
  -5   8   5        0.13        1.36      5.47 o
  -4   8   5       61.67       37.53      5.76 o
  -3   8   5      461.44      415.95     13.70 o
  -2   8   5       67.30       79.68      5.97 o
  -1   8   5       27.61       20.51      2.63 o
   0   8   5        0.95        1.81      2.23 o
   1   8   5      117.78      114.87      3.95 o
   2   8   5      182.19      178.41      5.13 o
   3   8   5      148.86      141.80      4.83 o
   4   8   5       15.14        5.89      2.80 o
   5   8   5        0.84       -2.72      4.38 o
   6   8   5        0.91       -6.27      6.27 o
   7   8   5        5.59       -1.95      7.70 o
   8   8   5        1.11       -2.54     17.27 o
  -7   9   5        2.04       -7.46      7.46 o
  -6   9   5        0.02        1.80      6.09 o
  -5   9   5       29.30       39.08      5.71 o
  -4   9   5        0.39       -2.48      4.05 o
  -3   9   5       11.15        8.12      5.37 o
  -2   9   5      122.97      117.62      4.98 o
  -1   9   5       55.70       53.58      3.47 o
   0   9   5      280.54      295.24      9.24 o
   1   9   5        0.85       13.04      3.34 o
   2   9   5       31.24       31.68      3.86 o
   3   9   5       31.09       27.18      5.26 o
   4   9   5        0.91       -3.71      3.71 o
   5   9   5        9.25        9.04      6.17 o
   6   9   5        0.22       -1.27      6.51 o
   7   9   5        2.55       -0.56      8.17 o
  -7  10   5        3.01       -2.24      8.64 o
  -6  10   5        3.71       11.31      8.18 o
  -5  10   5       43.06       43.23     10.25 o
  -4  10   5      207.13      208.85      8.65 o
  -3  10   5      142.81      152.07      7.80 o
  -2  10   5       53.44       59.69      3.68 o
  -1  10   5      419.98      407.79      9.48 o
   0  10   5       50.92       59.92      4.79 o
   1  10   5      233.63      251.16      9.13 o
   2  10   5       12.16       13.30      3.38 o
   3  10   5      292.26      305.47     10.02 o
   4  10   5       69.57       77.38      3.95 o
   5  10   5        0.40       -4.85      5.83 o
   6  10   5        3.42        5.63      8.46 o
   7  10   5        0.92       18.50     13.55 o
  -6  11   5        0.06        8.63     10.39 o
  -5  11   5        1.09        2.54      7.03 o
  -4  11   5      120.59      142.35      8.43 o
  -3  11   5       94.78       94.67      5.61 o
  -2  11   5      205.94      214.25      8.28 o
  -1  11   5        1.80       -1.29      2.55 o
   0  11   5      290.23      287.62     10.78 o
   1  11   5       47.48       51.40      7.08 o
   2  11   5      128.19      122.15      8.78 o
   3  11   5        5.93        6.49      5.22 o
   4  11   5       18.07        9.94      5.09 o
   5  11   5        8.80        8.29      6.55 o
   6  11   5        0.21        2.98      9.92 o
  -6  12   5        1.60       21.90     18.84 o
  -5  12   5        5.23        9.03     15.87 o
  -4  12   5       23.84       11.60      8.89 o
  -3  12   5      165.58      145.72      7.41 o
  -2  12   5      102.81      103.59      6.98 o
  -1  12   5      316.90      283.32      7.65 o
   0  12   5      134.52      126.21     13.83 o
   1  12   5        0.67       10.85      5.78 o
   2  12   5      196.32      184.77      9.18 o
   3  12   5        2.10        3.16      4.18 o
   4  12   5       84.25       75.07      7.42 o
   5  12   5       21.07       26.48     11.33 o
   6  12   5       12.29       22.22     10.78 o
  -6  13   5        0.00       -9.07      9.07 o
  -5  13   5        4.68       12.71     13.94 o
  -4  13   5       11.19        4.98      7.03 o
  -3  13   5       29.46       23.93     10.94 o
  -2  13   5      228.14      215.61     10.75 o
  -1  13   5      203.16      212.59      7.65 o
   0  13   5        3.22        6.25      5.51 o
   1  13   5        2.88        6.31      6.04 o
   2  13   5       49.28       35.76      6.71 o
   3  13   5       16.08        5.61     10.64 o
   4  13   5       16.41       24.14      7.22 o
   5  13   5        3.42        5.84     16.20 o
   6  13   5        5.64       15.40     11.57 o
  -6  14   5       13.02       23.83     14.83 o
  -5  14   5       11.18       16.47     12.24 o
  -4  14   5        5.95        2.74      7.04 o
  -3  14   5       42.61       29.49      7.07 o
  -2  14   5       13.40       15.23      6.72 o
  -1  14   5       26.36       25.04      3.51 o
   0  14   5      178.87      167.30     14.25 o
   1  14   5        3.88        8.22      8.70 o
   2  14   5        2.92       -0.91      8.57 o
   3  14   5        0.65       -0.17      5.58 o
   4  14   5        3.76       -4.67      6.29 o
   5  14   5        1.45       -3.64      7.83 o
   6  14   5        0.64        1.71     12.00 o
  -5  15   5        2.66        0.25     12.05 o
  -4  15   5        0.94        4.14      8.77 o
  -3  15   5        7.63       13.94      7.10 o
  -2  15   5       43.02       46.84      6.45 o
  -1  15   5       10.65       13.33      8.27 o
   0  15   5        0.45        2.38      8.43 o
   1  15   5       65.21       77.25     12.32 o
   2  15   5       13.19       10.12     10.34 o
   3  15   5        8.36       14.89     12.21 o
   4  15   5        0.03       -3.41      5.99 o
   5  15   5        1.30       -6.16      9.21 o
  -5  16   5        9.79       12.27     11.54 o
  -4  16   5        7.46       -5.65      9.79 o
  -3  16   5        0.82        8.96      8.49 o
  -2  16   5        0.88       -5.10      5.10 o
  -1  16   5        0.42       10.84      8.14 o
   0  16   5       12.57       20.43      9.77 o
   1  16   5        1.76       -4.69      9.35 o
   2  16   5        5.10       -5.44     10.31 o
   3  16   5       23.01        9.40     12.99 o
   4  16   5       11.58       12.53     14.75 o
  -4  17   5        0.83        0.73      8.32 o
  -3  17   5        2.98       -6.73      6.73 o
  -2  17   5        4.41       12.19      5.73 o
  -1  17   5       24.39       25.28      9.53 o
   0  17   5       44.52       37.78     11.46 o
   1  17   5        7.47       12.42     11.03 o
   2  17   5        6.97       31.89     11.92 o
   3  17   5       20.18       21.42     13.66 o
  -4  18   5        0.57       -8.86      8.86 o
  -3  18   5        5.01        1.71      7.03 o
  -2  18   5        0.12       -2.92      8.94 o
  -1  18   5       23.07       13.84      9.40 o
   0  18   5       58.82       75.88     12.96 o
   1  18   5       14.85       23.24     12.02 o
   2  18   5        3.91        0.80     12.00 o
   3  18   5        7.52        8.68     14.86 o
  -3  19   5        0.80      -11.19     11.19 o
  -2  19   5        5.25        1.23     10.36 o
  -1  19   5        0.09       12.37      9.67 o
   0  19   5        0.04       -1.12      9.69 o
   1  19   5        1.12       33.07     12.29 o
   2  19   5        4.96      -12.32     12.32 o
   0  20   5       10.58       33.15     11.54 o
  -8   0   6       24.70       24.47      9.59 o
  -6   0   6      171.57      218.76     20.94 o
  -4   0   6      149.27      184.80     10.49 o
  -2   0   6      161.05      151.50      7.55 o
   0   0   6      278.06      226.30      5.96 o
   2   0   6      167.56      173.46      6.25 o
   4   0   6       67.49       70.37      6.18 o
   6   0   6      135.29      159.93     28.26 o
   8   0   6       19.58       22.36     12.09 o
  -9   1   6        9.65       18.13      8.05 o
  -8   1   6        1.22        4.14      6.02 o
  -7   1   6       24.69       12.61      9.29 o
  -6   1   6       33.22       37.20      8.53 o
  -5   1   6        4.93       -5.79      5.79 o
  -4   1   6       68.78       69.14      7.12 o
  -3   1   6      152.85      166.53      6.59 o
  -2   1   6       59.44       51.10      3.30 o
  -1   1   6      553.68      522.37     10.49 o
   0   1   6       61.17       61.14      2.22 o
   1   1   6      839.69      740.46      9.98 o
   2   1   6       19.76       22.63      2.25 o
   3   1   6        0.31        2.69      2.13 o
   4   1   6      756.08      728.54     13.47 o
   5   1   6       62.41       64.33      5.58 o
   6   1   6        4.90        7.42      5.83 o
   7   1   6        1.41        2.44      7.81 o
   8   1   6        0.23        8.27      7.74 o
  -9   2   6        0.50       17.05     11.26 o
  -8   2   6        0.02       -1.80      5.94 o
  -7   2   6       10.37       12.00      6.60 o
  -6   2   6       80.02       84.23     14.99 o
  -5   2   6      211.49      203.67     29.88 o
  -4   2   6      447.73      481.76     12.30 o
  -3   2   6       18.42       30.63      3.69 o
  -2   2   6      107.29       95.66      4.47 o
  -1   2   6      202.72      190.34      5.42 o
   0   2   6      911.23      853.24     10.99 o
   1   2   6      683.22      681.73     12.98 o
   2   2   6      182.56      145.58      3.94 o
   3   2   6      261.15      227.91      5.40 o
   4   2   6       97.03      115.44      5.16 o
   5   2   6      270.72      259.20      9.21 o
   6   2   6       11.67       10.48      6.11 o
   7   2   6      140.13      161.77     10.69 o
   8   2   6        0.85        0.14      8.85 o
  -9   3   6        6.21       25.01     17.32 o
  -8   3   6        1.46        4.84      6.43 o
  -7   3   6       80.93       77.23      8.77 o
  -6   3   6        1.80        0.22      7.16 o
  -5   3   6       49.29       46.39      7.89 o
  -4   3   6      174.64      161.25     10.98 o
  -3   3   6      378.97      346.03      9.17 o
  -2   3   6       10.12       23.06      2.80 o
  -1   3   6      643.48      575.33     11.35 o
   0   3   6      352.52      376.98      5.78 o
   1   3   6        0.46       16.61      1.75 o
   2   3   6       25.85       28.47      2.26 o
   3   3   6       21.59       25.94      2.52 o
   4   3   6       34.35       36.32      4.15 o
   5   3   6      163.56      148.19      7.33 o
   6   3   6       39.64       32.38      8.85 o
   7   3   6       15.20       14.00      7.13 o
   8   3   6       12.23       21.24     13.06 o
  -8   4   6       14.00       16.43      6.75 o
  -7   4   6       92.46      105.11     12.61 o
  -6   4   6       28.70       25.48      8.08 o
  -5   4   6       74.89       82.58      7.32 o
  -4   4   6       42.16       33.55      5.01 o
  -3   4   6       42.28       47.10      3.88 o
  -2   4   6       16.32       15.44      2.83 o
  -1   4   6        4.45       38.72      3.86 o
   0   4   6      633.86      655.30     13.59 o
   1   4   6     1266.95     1174.84     15.86 o
   2   4   6       62.26       54.80      2.60 o
   3   4   6        5.86        5.10      2.20 o
   4   4   6      309.24      331.97     10.45 o
   5   4   6       29.81       48.80      6.31 o
   6   4   6       40.43       47.54      6.85 o
   7   4   6        0.00       -6.93      6.93 o
   8   4   6       15.97       12.37     14.03 o
  -8   5   6        2.61       -1.98      8.02 o
  -7   5   6        6.81        6.11      7.71 o
  -6   5   6       43.37       53.44      9.84 o
  -5   5   6       37.15       45.33      6.55 o
  -4   5   6       17.98       25.28      5.03 o
  -3   5   6       35.76       46.84      3.92 o
  -2   5   6      397.76      444.95     10.02 o
  -1   5   6      744.26      866.34     18.54 o
   0   5   6     1708.12     1633.85     22.54 o
   1   5   6      152.08      150.48      3.40 o
   2   5   6      630.60      586.27      9.44 o
   3   5   6       52.10       54.12      3.26 o
   4   5   6      264.10      269.29      8.31 o
   5   5   6      212.55      209.10      9.63 o
   6   5   6       27.85       24.26      6.27 o
   7   5   6        0.37       -6.91      6.91 o
   8   5   6       22.17       18.60     12.14 o
  -8   6   6       35.08       33.05      8.81 o
  -7   6   6        4.30       12.21      7.01 o
  -6   6   6        5.60       10.43      6.24 o
  -5   6   6      349.31      384.18     14.47 o
  -4   6   6      131.12      133.06      7.84 o
  -3   6   6       39.03       33.17      3.65 o
  -2   6   6       44.24       41.70      3.27 o
  -1   6   6      101.11      120.15      3.53 o
   0   6   6       66.01       79.43      3.63 o
   1   6   6       19.92       25.32      2.17 o
   2   6   6      118.16      108.91      4.31 o
   3   6   6       21.57       21.19      2.66 o
   4   6   6        0.21       14.94      3.87 o
   5   6   6        2.65       -1.43      4.67 o
   6   6   6        0.07       -5.23      5.23 o
   7   6   6       13.60       -0.73      7.79 o
   8   6   6        0.05        8.52     19.32 o
  -7   7   6       13.47        5.23      7.05 o
  -6   7   6        1.71        2.39      5.70 o
  -5   7   6        2.89        0.35      5.40 o
  -4   7   6       61.32       68.99      6.54 o
  -3   7   6       97.25      101.13      6.29 o
  -2   7   6        8.28        6.66      3.73 o
  -1   7   6       26.82       26.35      1.98 o
   0   7   6      218.90      225.60      7.56 o
   1   7   6       67.46       76.42      3.08 o
   2   7   6      145.93      143.12      3.53 o
   3   7   6      106.73      100.04      3.85 o
   4   7   6       77.67       59.26      5.31 o
   5   7   6        3.61        1.33      4.61 o
   6   7   6        0.23       -6.46      6.57 o
   7   7   6        1.67        4.10      7.90 o
   8   7   6        0.04      -15.58     15.58 o
  -7   8   6        7.03        8.54      8.03 o
  -6   8   6       16.08       19.46      6.54 o
  -5   8   6        6.40        5.13      5.27 o
  -4   8   6        3.21       -1.51      4.44 o
  -3   8   6      102.31      110.73      7.32 o
  -2   8   6      229.10      222.55      6.73 o
  -1   8   6      156.84      147.00      5.33 o
   0   8   6      483.61      461.10      9.99 o
   1   8   6       41.66       37.49      3.11 o
   2   8   6       10.05       16.82      2.91 o
   3   8   6       35.49       40.09      2.82 o
   4   8   6        2.64       -3.18      3.18 o
   5   8   6        0.01       -4.62      5.59 o
   6   8   6       10.83       13.28      7.33 o
   7   8   6        0.91       -2.43      8.07 o
  -7   9   6        1.64        3.18      8.04 o
  -6   9   6        0.72        3.70      6.31 o
  -5   9   6       47.39       39.86      7.29 o
  -4   9   6      289.50      322.78     15.69 o
  -3   9   6       68.68       52.91      5.40 o
  -2   9   6       13.69       13.21      2.95 o
  -1   9   6       11.74       10.30      2.83 o
   0   9   6      286.29      323.27      8.68 o
   1   9   6      819.02      816.26     12.80 o
   2   9   6        8.40        9.57      2.79 o
   3   9   6       88.15      102.14      6.45 o
   4   9   6       64.81       63.75      5.29 o
   5   9   6       50.61       56.12      8.01 o
   6   9   6        0.84       -2.97      8.56 o
   7   9   6        1.38       -5.22      8.58 o
  -7  10   6        5.52        2.81      8.70 o
  -6  10   6        4.43       -2.79      7.85 o
  -5  10   6       17.72       28.23     14.62 o
  -4  10   6       37.36       46.91      6.14 o
  -3  10   6      466.69      413.23     16.04 o
  -2  10   6        0.00       -0.09      3.07 o
  -1  10   6      453.76      450.08     10.37 o
   0  10   6       41.22       45.83      4.79 o
   1  10   6      113.10       98.15      8.11 o
   2  10   6        2.99        3.60      4.29 o
   3  10   6       17.48       27.09      5.03 o
   4  10   6        4.96        4.51      4.34 o
   5  10   6        0.19        2.63      6.25 o
   6  10   6        6.10       -0.83      7.09 o
   7  10   6        0.00      -12.21     12.21 o
  -6  11   6       15.12       11.83      9.10 o
  -5  11   6        2.10        9.14      7.41 o
  -4  11   6      241.47      235.90     11.68 o
  -3  11   6      329.87      357.49     10.22 o
  -2  11   6      233.56      248.61      9.40 o
  -1  11   6      121.46      140.32      6.49 o
   0  11   6        0.40        8.73      5.39 o
   1  11   6      321.18      282.82     13.00 o
   2  11   6        8.14        8.70      5.31 o
   3  11   6      148.62      140.85      7.27 o
   4  11   6        0.80       -2.70      5.37 o
   5  11   6       11.79       10.47      6.77 o
   6  11   6        0.16       -8.06      8.06 o
  -6  12   6        5.41       -0.25      8.63 o
  -5  12   6       21.93       18.49      7.75 o
  -4  12   6       18.50        3.43      6.36 o
  -3  12   6        6.81        3.61     12.53 o
  -2  12   6       23.14       25.00      3.90 o
  -1  12   6      128.02      134.57      5.48 o
   0  12   6       35.25       35.65      6.64 o
   1  12   6        0.09        7.91      5.98 o
   2  12   6       50.08       60.59      6.92 o
   3  12   6      158.20      147.35     14.26 o
   4  12   6       30.38       25.00      6.19 o
   5  12   6        3.81       -5.87      7.19 o
   6  12   6        0.31       -6.57      8.52 o
  -6  13   6        1.31       -5.91      9.24 o
  -5  13   6       32.62       25.79      9.21 o
  -4  13   6        1.45       -6.05      6.05 o
  -3  13   6        0.24       11.61     10.68 o
  -2  13   6      200.40      196.48     10.56 o
  -1  13   6        1.40       -3.12      3.37 o
   0  13   6       19.69       15.28      6.17 o
   1  13   6       55.52       60.09     10.74 o
   2  13   6        5.45        0.78      8.92 o
   3  13   6       13.60        5.60      5.30 o
   4  13   6        3.17        0.57      6.06 o
   5  13   6        4.71        8.11      7.93 o
   6  13   6        5.93      -10.44     10.44 o
  -5  14   6       12.34        2.68     10.97 o
  -4  14   6        2.66        5.22     10.31 o
  -3  14   6        0.45        2.48      6.13 o
  -2  14   6       11.03       -1.02      5.22 o
  -1  14   6       87.18       92.08      6.32 o
   0  14   6        3.91        6.88      8.78 o
   1  14   6        2.89        9.43      9.37 o
   2  14   6       17.44       23.59     10.98 o
   3  14   6        3.39       -3.59      7.18 o
   4  14   6        7.39        2.67      9.16 o
   5  14   6        3.29        0.80      8.06 o
   6  14   6        3.20       -8.65     11.01 o
  -5  15   6        7.95        1.11     18.02 o
  -4  15   6       10.70        1.09      7.51 o
  -3  15   6       11.39       -2.87      6.52 o
  -2  15   6       12.02        8.50      5.47 o
  -1  15   6       39.64       37.84      9.77 o
   0  15   6        4.18        9.29      9.35 o
   1  15   6       10.45       12.05      9.45 o
   2  15   6       61.85       48.52     13.07 o
   3  15   6        1.09       13.50     13.09 o
   4  15   6        4.86       -3.58      6.02 o
   5  15   6        1.01       -3.11      9.21 o
  -5  16   6        5.50       24.67     10.41 o
  -4  16   6        0.03       -8.10      8.10 o
  -3  16   6        1.29        3.29      6.63 o
  -2  16   6        7.54       -2.13      6.57 o
  -1  16   6        1.29       30.23      9.96 o
   0  16   6       11.04       38.00     11.22 o
   1  16   6        4.53       20.14     10.36 o
   2  16   6        3.72       15.05     10.58 o
   3  16   6        0.91       -3.40     12.59 o
   4  16   6        2.19        7.28     14.83 o
  -4  17   6       12.32        8.53     10.52 o
  -3  17   6        0.26        6.18     12.01 o
  -2  17   6        0.02       -5.40      5.40 o
  -1  17   6        7.39        1.95      9.56 o
   0  17   6       57.35       59.87     12.88 o
   1  17   6       27.97       11.78     11.06 o
   2  17   6        0.28      -11.03     11.03 o
   3  17   6        6.22        4.58     12.96 o
  -3  18   6        0.17       -0.51     11.11 o
  -2  18   6        3.99        5.60     10.09 o
  -1  18   6        3.03       10.39      9.77 o
   0  18   6       56.87       55.70     12.67 o
   1  18   6        1.82       10.12     12.18 o
   2  18   6       13.71        3.96     13.09 o
  -2  19   6        1.79       10.26     11.09 o
  -1  19   6        1.21       -9.10      9.75 o
   0  19   6        1.86        6.00     10.15 o
   1  19   6        0.39       30.15     12.88 o
  -9   0   7        0.26       21.98     13.09 o
  -7   0   7        0.69       -1.87     12.02 o
  -5   0   7        5.92        2.36      8.94 o
  -3   0   7      151.19      165.91     12.61 o
  -1   0   7        8.34        3.51      3.01 o
   1   0   7     1164.18     1091.96     19.89 o
   3   0   7      361.70      415.63     10.81 o
   5   0   7      843.03      772.37     26.67 o
   7   0   7      138.92      178.72     15.85 o
  -9   1   7        3.58       24.55     13.42 o
  -8   1   7        6.48        0.11      6.06 o
  -7   1   7       76.36       62.71     11.39 o
  -6   1   7       48.28       46.66      9.05 o
  -5   1   7       23.94       28.10      7.33 o
  -4   1   7      182.48      205.38      7.86 o
  -3   1   7      117.41      113.43      5.21 o
  -2   1   7        6.65       10.71      2.52 o
  -1   1   7      173.50      164.15      5.23 o
   0   1   7       57.31       62.30      2.87 o
   1   1   7       11.28       15.62      1.92 o
   2   1   7     2323.23     2362.53     28.54 o
   3   1   7      296.07      294.10      7.15 o
   4   1   7      126.82      138.41      5.65 o
   5   1   7       16.83       19.13      5.69 o
   6   1   7       19.94       20.53      6.38 o
   7   1   7        6.84        4.95      6.96 o
   8   1   7        3.61       -8.34      8.34 o
  -9   2   7        0.19       13.30     10.34 o
  -8   2   7       21.12       17.84      6.87 o
  -7   2   7        0.40       -8.30      8.30 o
  -6   2   7      158.87      161.25     21.29 o
  -5   2   7       60.12       65.65     11.86 o
  -4   2   7       28.06       35.18      4.31 o
  -3   2   7       14.95       21.65      3.28 o
  -2   2   7      927.11      927.71     17.66 o
  -1   2   7     1865.56     1715.04     29.32 o
   0   2   7      286.23      269.90      4.86 o
   1   2   7      659.19      689.52      9.70 o
   2   2   7      597.35      623.15      9.42 o
   3   2   7       83.07       85.99      3.62 o
   4   2   7       22.42       26.64      3.70 o
   5   2   7      382.90      373.21     11.01 o
   6   2   7      701.75      707.26     19.23 o
   7   2   7        6.11        4.39      6.84 o
   8   2   7       24.04       16.02     12.47 o
  -8   3   7       25.79       19.88      6.76 o
  -7   3   7       34.54       28.79      9.82 o
  -6   3   7       50.59       65.54      9.90 o
  -5   3   7       17.39       36.42      9.51 o
  -4   3   7      645.43      602.02     16.87 o
  -3   3   7       52.32       49.27      6.40 o
  -2   3   7     1687.40     1735.85     30.26 o
  -1   3   7      667.40      635.44     21.48 o
   0   3   7       10.17       19.09      1.93 o
   1   3   7     3428.93     3452.09     40.04 o
   2   3   7      536.30      568.22      8.75 o
   3   3   7       40.27       55.12      3.61 o
   4   3   7      605.69      562.79     12.70 o
   5   3   7      170.79      187.91      8.05 o
   6   3   7        0.06       14.96     12.34 o
   7   3   7       44.68       56.59      8.17 o
   8   3   7       28.13       13.92     12.52 o
  -8   4   7       65.74       63.74      7.89 o
  -7   4   7        9.06        1.94      6.70 o
  -6   4   7      232.37      246.73     34.03 o
  -5   4   7      848.55      869.99     51.99 o
  -4   4   7       59.71       64.16      6.05 o
  -3   4   7       33.94       46.07      6.81 o
  -2   4   7       19.02       30.25      3.17 o
  -1   4   7     1863.95     1873.18     28.42 o
   0   4   7       72.85       85.54      6.46 o
   1   4   7      235.60      240.60      6.21 o
   2   4   7        2.70        4.39      1.88 o
   3   4   7      556.57      577.75      9.46 o
   4   4   7      584.76      558.85     16.20 o
   5   4   7      468.61      463.14     12.30 o
   6   4   7        0.03       -0.50      5.77 o
   7   4   7        2.24       -0.18      7.46 o
   8   4   7       26.48       33.59     13.03 o
  -8   5   7        0.91       -1.89      7.68 o
  -7   5   7       52.54       44.32      7.90 o
  -6   5   7      122.72      125.72     17.36 o
  -5   5   7      341.44      371.65     15.81 o
  -4   5   7      205.78      214.71     10.22 o
  -3   5   7      130.85      117.70      5.56 o
  -2   5   7      184.03      194.24      8.60 o
  -1   5   7     1648.47     1766.49     36.61 o
   0   5   7     1851.81     2017.91     27.71 o
   1   5   7       82.01      106.80      3.10 o
   2   5   7       61.39       59.38      3.00 o
   3   5   7      109.11      109.59      4.82 o
   4   5   7        0.58        9.78      3.99 o
   5   5   7      407.60      426.23     13.44 o
   6   5   7        7.02       18.40      6.15 o
   7   5   7       34.36       29.56      9.04 o
   8   5   7        3.55        2.31     11.98 o
  -8   6   7        1.64       -1.19     11.71 o
  -7   6   7       13.47       21.27      7.40 o
  -6   6   7       32.64       26.05      8.58 o
  -5   6   7      338.18      358.04     14.03 o
  -4   6   7      381.41      340.46     18.71 o
  -3   6   7      131.04      129.69      6.91 o
  -2   6   7      287.98      284.92     10.06 o
  -1   6   7        2.23        1.26      1.76 o
   0   6   7       20.88       15.93      1.80 o
   1   6   7        0.40        2.04      1.43 o
   2   6   7      416.41      397.34      7.36 o
   3   6   7        7.89       12.36      3.42 o
   4   6   7       15.05       18.62      3.90 o
   5   6   7        0.10        2.67      4.70 o
   6   6   7        0.56        2.80      6.83 o
   7   6   7        1.44        0.07      7.77 o
   8   6   7        6.85        9.48     16.79 o
  -7   7   7        2.11        0.12      6.93 o
  -6   7   7        0.66       -4.54      7.14 o
  -5   7   7      116.17      130.40      8.99 o
  -4   7   7      611.21      607.33     17.23 o
  -3   7   7      142.52      133.38      7.07 o
  -2   7   7      121.04      129.77      5.87 o
  -1   7   7      211.88      212.43      5.25 o
   0   7   7      372.19      336.64      8.33 o
   1   7   7      183.83      186.16      4.95 o
   2   7   7      175.07      181.70      4.46 o
   3   7   7        7.94        9.06      2.52 o
   4   7   7       14.61       20.13      3.91 o
   5   7   7        4.19       -3.67      4.73 o
   6   7   7        1.97       -4.84      6.31 o
   7   7   7        1.81        3.80      8.14 o
   8   7   7        1.25       18.10     17.67 o
  -7   8   7        3.87        1.59      8.36 o
  -6   8   7        0.69        2.22      6.08 o
  -5   8   7       24.46       23.27      5.93 o
  -4   8   7      162.65      155.97      8.42 o
  -3   8   7       25.52       16.85      6.61 o
  -2   8   7        1.35        7.78      3.13 o
  -1   8   7       87.99      107.82      4.85 o
   0   8   7        0.19       13.34      2.70 o
   1   8   7       43.45       49.78      3.23 o
   2   8   7        9.38        8.60      2.70 o
   3   8   7      174.97      183.13      5.06 o
   4   8   7      148.41      161.78      9.70 o
   5   8   7       24.46       34.50      7.06 o
   6   8   7        1.20        8.80      7.11 o
   7   8   7        0.65       -3.80      7.89 o
  -7   9   7        1.55       21.44      9.57 o
  -6   9   7       16.50       13.28     10.46 o
  -5   9   7       57.52       48.48      8.68 o
  -4   9   7      148.98      141.19      8.39 o
  -3   9   7      165.47      155.22      9.52 o
  -2   9   7       66.79       73.64      4.86 o
  -1   9   7        7.16       11.77      3.43 o
   0   9   7     1367.76     1341.54     27.96 o
   1   9   7      172.58      179.55      5.19 o
   2   9   7       40.53       32.88      3.70 o
   3   9   7       47.18       67.46      4.89 o
   4   9   7      125.77      128.74      8.01 o
   5   9   7        0.80       -1.94      6.13 o
   6   9   7        6.63        5.99      7.28 o
   7   9   7        0.77       -7.78      7.78 o
  -7  10   7        6.30       -0.53      9.11 o
  -6  10   7        1.65       16.06      8.40 o
  -5  10   7        0.93       -0.18     10.36 o
  -4  10   7      472.03      452.58     18.26 o
  -3  10   7      130.70      122.35      9.18 o
  -2  10   7      564.14      546.52     11.32 o
  -1  10   7        1.68       -0.21      3.12 o
   0  10   7       53.69       50.35      3.82 o
   1  10   7      123.04      124.44     10.14 o
   2  10   7      299.38      280.62      7.53 o
   3  10   7       99.59      106.16      6.75 o
   4  10   7       47.30       42.53      6.72 o
   5  10   7        1.22       -2.90      6.19 o
   6  10   7        4.33        4.69      7.63 o
  -6  11   7        1.66        6.10      8.36 o
  -5  11   7        0.06       13.78      7.35 o
  -4  11   7       18.67       15.50      6.74 o
  -3  11   7      319.51      289.47     10.48 o
  -2  11   7       25.60       31.12      5.02 o
  -1  11   7        4.76        5.77      3.61 o
   0  11   7      383.36      363.36     15.66 o
   1  11   7       33.05       40.88      7.01 o
   2  11   7      165.39      182.26      7.33 o
   3  11   7       37.93       43.51      5.37 o
   4  11   7       42.55       32.66      6.60 o
   5  11   7        0.17       -1.72      6.45 o
   6  11   7        2.02       -6.46      8.59 o
  -6  12   7       13.88        9.48      9.02 o
  -5  12   7        2.21       -6.78      6.78 o
  -4  12   7       21.57       22.90     15.40 o
  -3  12   7        6.74       -5.33      5.33 o
  -2  12   7      116.89      105.63      6.91 o
  -1  12   7      630.04      604.04     15.47 o
   0  12   7       64.59       63.61      7.92 o
   1  12   7      253.22      244.90     14.83 o
   2  12   7      155.49      157.56      6.61 o
   3  12   7       58.79       64.08      6.41 o
   4  12   7        3.75        9.37      5.64 o
   5  12   7        0.71       -3.58      7.55 o
   6  12   7        0.00      -10.82     10.82 o
  -6  13   7        0.00        9.21     12.10 o
  -5  13   7       14.67        5.55      8.38 o
  -4  13   7        4.59        1.20      6.71 o
  -3  13   7        0.47        1.28      5.74 o
  -2  13   7        0.91       19.98      5.60 o
  -1  13   7        9.58       22.63      3.50 o
   0  13   7      129.85      129.36     13.52 o
   1  13   7        6.73        2.62      8.49 o
   2  13   7        3.09        2.52     10.76 o
   3  13   7        7.41        8.79      5.13 o
   4  13   7        1.70       -6.16      6.16 o
   5  13   7       14.92        4.63     14.15 o
   6  13   7        0.13        0.16     11.46 o
  -5  14   7        0.41       -0.95      8.33 o
  -4  14   7        1.22       -9.95      9.95 o
  -3  14   7        1.92        5.53      6.37 o
  -2  14   7       17.75       20.77     14.18 o
  -1  14   7       48.46       57.73     10.95 o
   0  14   7       33.49       53.74     11.27 o
   1  14   7       38.28       33.07     10.47 o
   2  14   7       29.34       22.52     11.35 o
   3  14   7        2.17       -3.16      4.62 o
   4  14   7        5.79       14.72      6.70 o
   5  14   7        2.03       -6.75      8.94 o
  -5  15   7        2.70       -1.55      9.18 o
  -4  15   7        8.98       -0.27      7.52 o
  -3  15   7        5.86       -0.84      6.51 o
  -2  15   7        2.41       -2.95      5.41 o
  -1  15   7       41.33       46.62     10.90 o
   0  15   7        3.59       16.57     10.23 o
   1  15   7        8.21        7.85     10.12 o
   2  15   7        0.45        7.26     10.52 o
   3  15   7        1.87       10.55     12.18 o
   4  15   7        5.32       11.92     15.74 o
   5  15   7        0.05       -3.32      9.05 o
  -4  16   7        0.16       -0.04     11.55 o
  -3  16   7        6.13       -5.65      6.74 o
  -2  16   7        8.25        7.84      5.79 o
  -1  16   7       70.13       71.84     12.59 o
   0  16   7        2.18       18.93     10.28 o
   1  16   7       10.06       32.80     11.86 o
   2  16   7        2.03        3.40     10.63 o
   3  16   7        7.54       13.20     13.63 o
  -4  17   7        1.56        3.07      8.82 o
  -3  17   7       14.07       20.25      7.89 o
  -2  17   7        0.62       -2.87      9.72 o
  -1  17   7       16.24       22.79     10.63 o
   0  17   7        3.60       -1.04     10.79 o
   1  17   7       10.58       24.61     12.18 o
   2  17   7        3.97       13.33     12.13 o
   3  17   7       13.97       43.38     15.56 o
  -3  18   7        2.51       35.37     12.69 o
  -2  18   7        2.57        5.33     10.09 o
  -1  18   7       16.69       16.55     11.22 o
   0  18   7        5.54        6.88     10.71 o
   1  18   7       17.78       42.66     14.25 o
   2  18   7        7.61       -5.19     13.17 o
  -2  19   7        0.08        2.68     11.57 o
  -1  19   7        9.55        1.37     10.74 o
   0  19   7        1.87       10.39     11.33 o
   1  19   7        8.25       26.64     13.60 o
  -8   0   8        8.35        7.02      9.05 o
  -6   0   8      906.44      949.90     45.41 o
  -4   0   8       52.38       53.77      6.68 o
  -2   0   8     3111.93     3139.70     73.95 o
   0   0   8      464.08      414.08      9.43 o
   2   0   8      732.57      863.04     18.02 o
   4   0   8       97.59       96.23      7.49 o
   6   0   8        0.63        0.90      8.24 o
  -8   1   8        0.00       -1.75      7.47 o
  -7   1   8      144.02      114.95     17.44 o
  -6   1   8      176.35      167.19     13.13 o
  -5   1   8        5.29        2.85     11.11 o
  -4   1   8      175.35      179.95      7.50 o
  -3   1   8      486.38      516.82     12.34 o
  -2   1   8      481.40      433.14     11.71 o
  -1   1   8     1435.59     1417.08     20.50 o
   0   1   8        0.02        9.89      1.98 o
   1   1   8     1832.22     1841.99     22.56 o
   2   1   8       21.89       19.42      2.42 o
   3   1   8       23.15       30.29      2.88 o
   4   1   8      207.13      208.81      7.02 o
   5   1   8      162.59      170.25      8.89 o
   6   1   8       46.00       37.74      7.00 o
   7   1   8       51.74       45.14      8.16 o
   8   1   8        2.56        0.62     17.03 o
  -8   2   8        1.06       -0.63      7.54 o
  -7   2   8       52.98       55.44     10.85 o
  -6   2   8       30.63       26.42      8.55 o
  -5   2   8      358.71      368.03     17.27 o
  -4   2   8       16.30       17.28      4.94 o
  -3   2   8      848.55      863.91     19.20 o
  -2   2   8       13.31       35.58      4.39 o
  -1   2   8      115.69      113.79      3.88 o
   0   2   8     1517.38     1369.05     17.16 o
   1   2   8      629.13      672.53      9.75 o
   2   2   8      707.25      772.67     11.27 o
   3   2   8      112.08      120.82      4.28 o
   4   2   8      170.76      203.70      7.65 o
   5   2   8      395.67      411.06     11.68 o
   6   2   8       30.13       36.98      6.97 o
   7   2   8       12.22       17.02      7.18 o
   8   2   8        0.04        4.85     15.87 o
  -8   3   8       45.46       46.64     11.50 o
  -7   3   8       14.89        6.15     11.34 o
  -6   3   8        5.29       16.74      8.34 o
  -5   3   8     1153.52     1123.82     34.56 o
  -4   3   8      348.63      350.10     12.44 o
  -3   3   8       54.65       52.34      4.15 o
  -2   3   8     2556.22     2654.34     44.84 o
  -1   3   8      164.27      141.98      4.74 o
   0   3   8     3613.22     3496.88     46.81 o
   1   3   8     1827.13     1985.34     24.16 o
   2   3   8        0.29        0.96      2.34 o
   3   3   8      478.10      446.37      8.15 o
   4   3   8       21.79       37.51      4.59 o
   5   3   8      103.82      116.97      6.73 o
   6   3   8       63.55       60.77      7.28 o
   7   3   8       37.79       32.21      9.15 o
   8   3   8        0.02       15.60     12.77 o
  -8   4   8       18.32       26.24      8.71 o
  -7   4   8        0.46        3.16      9.99 o
  -6   4   8      276.97      263.25     27.38 o
  -5   4   8      184.56      201.37     13.50 o
  -4   4   8        2.14        2.66      4.31 o
  -3   4   8       14.64       10.10      3.23 o
  -2   4   8      161.87      190.77      6.49 o
  -1   4   8     1520.05     1547.63     22.20 o
   0   4   8       27.01       36.23      2.60 o
   1   4   8      220.21      310.23      5.81 o
   2   4   8      187.86      227.70      5.13 o
   3   4   8      231.05      223.90      5.67 o
   4   4   8     1429.05     1373.81     24.29 o
   5   4   8      281.25      278.58      9.87 o
   6   4   8       38.35       45.29      6.89 o
   7   4   8       13.11       27.66      9.06 o
   8   4   8       11.23       23.46     13.76 o
  -8   5   8       36.07       35.63      7.39 o
  -7   5   8        3.88       11.11      9.60 o
  -6   5   8      107.19       95.45     28.73 o
  -5   5   8       85.47       78.42      7.76 o
  -4   5   8     1200.19     1192.17     27.89 o
  -3   5   8       19.12       21.59      4.31 o
  -2   5   8       81.68      105.27      4.83 o
  -1   5   8      950.74     1001.60     15.23 o
   0   5   8       61.38       67.88      3.36 o
   1   5   8       27.71       28.85      2.37 o
   2   5   8        0.00        1.88      1.96 o
   3   5   8      180.26      193.67      5.66 o
   4   5   8      755.53      714.11     15.01 o
   5   5   8       59.89       57.89      6.34 o
   6   5   8        0.89        4.23      5.99 o
   7   5   8        8.52        8.09     10.51 o
   8   5   8        0.12       -7.55     12.00 o
  -7   6   8        0.01        4.74      6.77 o
  -6   6   8        0.52        7.34     12.13 o
  -5   6   8      321.00      297.63     13.00 o
  -4   6   8      280.15      278.60     12.17 o
  -3   6   8      342.60      351.28     14.00 o
  -2   6   8        0.41       -1.19      2.62 o
  -1   6   8      711.21      703.91     12.67 o
   0   6   8       34.34       29.93      2.53 o
   1   6   8       60.00       69.18      2.71 o
   2   6   8      248.57      247.48      7.97 o
   3   6   8        7.97       14.47      2.78 o
   4   6   8       29.68       24.98      4.23 o
   5   6   8        2.62       -1.57      4.78 o
   6   6   8       13.02       14.33      7.26 o
   7   6   8        0.43        7.11      8.25 o
   8   6   8       52.70       55.88     19.98 o
  -7   7   8       27.00       18.21     10.00 o
  -6   7   8        0.39       -7.38      7.38 o
  -5   7   8        4.82        6.73      5.54 o
  -4   7   8       28.26       25.63      5.69 o
  -3   7   8       15.35       25.41      4.59 o
  -2   7   8      266.10      286.53      9.36 o
  -1   7   8      720.56      725.00     11.72 o
   0   7   8      588.40      665.31     11.89 o
   1   7   8       44.77       55.91      3.19 o
   2   7   8      114.03      105.44      3.69 o
   3   7   8       78.16       80.43      4.11 o
   4   7   8       40.22       30.48      4.37 o
   5   7   8       35.34       24.41      6.87 o
   6   7   8        0.06       -6.55      6.55 o
   7   7   8       16.93       23.32      9.25 o
  -7   8   8        5.06        3.58      8.15 o
  -6   8   8       17.14       19.39      9.19 o
  -5   8   8        8.19       20.22     13.55 o
  -4   8   8        2.28       10.50      7.20 o
  -3   8   8      198.27      222.75      9.22 o
  -2   8   8      160.32      157.28      8.84 o
  -1   8   8        4.63       11.81      2.27 o
   0   8   8        0.23        4.37      3.29 o
   1   8   8        0.25        2.83      3.27 o
   2   8   8      250.11      242.71      7.11 o
   3   8   8      808.80      822.92     12.99 o
   4   8   8       27.17       21.17      4.17 o
   5   8   8       11.61        7.48      6.64 o
   6   8   8       15.95        7.14      7.50 o
   7   8   8        0.71       -3.61      8.51 o
  -7   9   8        0.57        6.54      9.99 o
  -6   9   8        5.33        0.35     11.88 o
  -5   9   8       80.89       79.91      9.92 o
  -4   9   8        0.52        0.98      5.06 o
  -3   9   8      137.28      147.29      7.77 o
  -2   9   8      113.42      107.01      4.87 o
  -1   9   8      458.05      468.86     12.96 o
   0   9   8       52.68       58.04      4.39 o
   1   9   8       33.39       37.10      3.23 o
   2   9   8       32.03       37.07      3.70 o
   3   9   8      345.32      342.93      9.54 o
   4   9   8      156.56      131.98      9.43 o
   5   9   8        0.12       -2.31      6.34 o
   6   9   8        3.32       -1.43      7.42 o
   7   9   8        8.19       -8.81     16.95 o
  -6  10   8       11.19       20.50      8.57 o
  -5  10   8       29.58       31.57     11.41 o
  -4  10   8       10.93        4.02      7.07 o
  -3  10   8      217.27      201.10     11.62 o
  -2  10   8        4.08        6.09      2.75 o
  -1  10   8       40.32       29.14      4.30 o
   0  10   8       15.94       17.10      3.45 o
   1  10   8     1018.39     1014.62     22.83 o
   2  10   8        3.93       10.52      3.29 o
   3  10   8       50.18       41.14      4.39 o
   4  10   8        0.19        0.10      5.70 o
   5  10   8        1.57        3.28      6.36 o
   6  10   8       33.38       37.58      9.01 o
  -6  11   8        9.23       23.75      9.14 o
  -5  11   8       15.54        3.55      7.26 o
  -4  11   8        0.08       -8.70      8.94 o
  -3  11   8      278.28      270.44     12.65 o
  -2  11   8        0.00       -4.08      4.08 o
  -1  11   8      212.72      197.14      8.27 o
   0  11   8        6.34       12.69      6.02 o
   1  11   8        0.07       10.23      3.67 o
   2  11   8      159.91      153.14      7.98 o
   3  11   8       18.37       21.75      4.97 o
   4  11   8       13.22        6.41      7.41 o
   5  11   8        0.91       -6.58      6.58 o
   6  11   8        0.45        8.44      9.18 o
  -6  12   8        2.47        4.33      8.70 o
  -5  12   8       15.63       20.14     15.06 o
  -4  12   8        1.04       -6.13      6.13 o
  -3  12   8       52.12       55.19     12.10 o
  -2  12   8      420.49      436.99     24.66 o
  -1  12   8       16.73        6.10      3.93 o
   0  12   8       80.81       97.71      9.29 o
   1  12   8      295.45      273.75     14.27 o
   2  12   8      236.24      238.52      8.40 o
   3  12   8       44.26       34.42      5.69 o
   4  12   8       19.67       24.10      6.47 o
   5  12   8       23.13        9.13      8.21 o
   6  12   8        5.99       -1.85     11.03 o
  -5  13   8        4.76       -7.55      7.55 o
  -4  13   8        9.30        7.51     10.32 o
  -3  13   8       23.48       16.13     11.37 o
  -2  13   8       50.87       36.36     10.60 o
  -1  13   8      133.52      131.39     14.22 o
   0  13   8        0.03        0.21      9.40 o
   1  13   8        8.28        6.16      9.53 o
   2  13   8       29.07       28.65     11.78 o
   3  13   8       23.03       30.57      6.18 o
   4  13   8       30.89       28.45      7.51 o
   5  13   8        0.44       -3.00      7.67 o
   6  13   8        0.06       -2.22     11.41 o
  -5  14   8        3.63       11.45      8.57 o
  -4  14   8       15.43        4.39      7.53 o
  -3  14   8        0.72        6.38      6.54 o
  -2  14   8       77.14       91.83      8.16 o
  -1  14   8       40.54       54.38      5.89 o
   0  14   8        7.21       13.71     10.15 o
   1  14   8       28.48       19.95     11.19 o
   2  14   8        6.21        7.36     10.60 o
   3  14   8        2.63       -1.54      4.94 o
   4  14   8        0.13       -1.68     12.24 o
   5  14   8        1.72        0.88      9.75 o
  -5  15   8        9.79       13.33      9.62 o
  -4  15   8       23.36       11.13      8.14 o
  -3  15   8       22.66       18.91     15.53 o
  -2  15   8       16.11       10.96      7.16 o
  -1  15   8        3.13        3.72      9.48 o
   0  15   8        2.09       11.62     10.20 o
   1  15   8       13.91       20.35     11.73 o
   2  15   8        0.06      -10.20     10.20 o
   3  15   8        1.72        2.57     13.12 o
   4  15   8        1.60       -0.54     15.29 o
  -4  16   8        0.16       -7.90      7.90 o
  -3  16   8       16.70       15.14      7.40 o
  -2  16   8       18.52       15.24     11.18 o
  -1  16   8       10.68       22.71     10.87 o
   0  16   8      106.23      101.83     14.99 o
   1  16   8        0.08       -1.79     10.58 o
   2  16   8        4.91      -10.79     10.79 o
   3  16   8        2.76       17.19     14.94 o
  -4  17   8        4.37      -10.98     12.32 o
  -3  17   8        0.09        3.86     17.26 o
  -2  17   8        2.25       -9.48      9.48 o
  -1  17   8       17.50       23.48     12.24 o
   0  17   8       77.18       63.73     14.46 o
   1  17   8        0.00        8.76     11.94 o
   2  17   8        0.00       -1.50     12.77 o
  -3  18   8        6.88        0.75     12.08 o
  -2  18   8       14.78       11.03     11.51 o
  -1  18   8        0.12        1.12     11.75 o
   0  18   8       27.15       -0.51     12.05 o
   1  18   8       21.39       53.93     14.81 o
  -1  19   8        0.32      -11.41     11.41 o
   0  19   8        8.70        1.98     11.86 o
  -7   0   9      152.67      132.57     19.44 o
  -5   0   9      201.88      254.35     21.37 o
  -3   0   9       94.97      114.27      7.91 o
  -1   0   9      115.27      113.56      5.76 o
   1   0   9      476.84      420.65     11.43 o
   3   0   9       24.65       26.28      4.64 o
   5   0   9       18.34       16.89     10.60 o
   7   0   9       11.72        3.99     10.36 o
  -8   1   9        7.41       22.42     11.24 o
  -7   1   9        0.03        8.09      9.38 o
  -6   1   9        9.93       31.01     12.81 o
  -5   1   9        7.88        4.38      7.13 o
  -4   1   9       45.85       46.34      7.70 o
  -3   1   9       99.80       97.70      5.34 o
  -2   1   9       78.43       74.51      4.30 o
  -1   1   9        0.91       -2.16      2.16 o
   0   1   9       33.28       29.01      2.50 o
   1   1   9      454.98      452.07      7.54 o
   2   1   9        2.32        3.13      2.20 o
   3   1   9      109.91      108.07      4.86 o
   4   1   9       14.68       15.30      4.02 o
   5   1   9      154.87      144.08     10.69 o
   6   1   9        1.07        8.24      6.29 o
   7   1   9       34.59       20.83      7.76 o
   8   1   9        4.12       15.08     19.55 o
  -8   2   9       37.03       48.35     13.28 o
  -7   2   9       38.57       56.37     11.24 o
  -6   2   9       45.13       43.65      9.52 o
  -5   2   9      109.86       96.98     13.87 o
  -4   2   9      419.67      428.90     13.86 o
  -3   2   9        6.59       10.14      3.25 o
  -2   2   9        3.31       16.96      3.09 o
  -1   2   9       18.96       18.93      2.66 o
   0   2   9      365.95      353.20      7.18 o
   1   2   9      117.30      120.60      3.73 o
   2   2   9      189.68      182.23      4.81 o
   3   2   9       42.51       53.76      4.35 o
   4   2   9       33.54       46.32      4.92 o
   5   2   9       35.92       45.26      6.73 o
   6   2   9       73.90       82.26      8.21 o
   7   2   9       19.26        6.68      7.27 o
   8   2   9        0.24       -4.74     18.34 o
  -8   3   9       30.58       24.64     25.28 o
  -7   3   9       12.80       10.41     10.16 o
  -6   3   9       20.49       24.04      9.10 o
  -5   3   9        0.41       12.90      8.01 o
  -4   3   9        0.00        7.98      5.98 o
  -3   3   9       12.16       21.93      3.69 o
  -2   3   9      131.31      128.93      5.53 o
  -1   3   9       39.75       30.67      2.69 o
   0   3   9      525.68      527.39     10.11 o
   1   3   9      775.41      748.13     10.81 o
   2   3   9       27.54       31.13      2.66 o
   3   3   9      310.55      308.25      7.86 o
   4   3   9       22.02       28.42      4.90 o
   5   3   9       78.75       92.62      6.41 o
   6   3   9      131.20      144.97      9.80 o
   7   3   9        6.47        7.25      8.27 o
   8   3   9        2.09      -11.70     18.42 o
  -8   4   9        0.30       -3.13      7.84 o
  -7   4   9       63.66       54.01     11.54 o
  -6   4   9       51.21       58.58     13.33 o
  -5   4   9      256.40      271.19     15.64 o
  -4   4   9       72.75       83.84     10.77 o
  -3   4   9      350.16      363.51     12.39 o
  -2   4   9      142.87      138.11      5.74 o
  -1   4   9      148.87      132.16      5.41 o
   0   4   9        8.23       15.13      3.97 o
   1   4   9      438.57      444.52      7.42 o
   2   4   9      394.91      442.26      7.80 o
   3   4   9        5.64        4.53      3.58 o
   4   4   9      152.46      191.64      7.70 o
   5   4   9        0.68        1.89      4.40 o
   6   4   9       10.78       19.54      6.65 o
   7   4   9        0.24        2.22      7.95 o
   8   4   9        2.53        6.43     18.72 o
  -8   5   9        0.03       -2.28     16.76 o
  -7   5   9       20.71       32.53     10.62 o
  -6   5   9       17.08        7.28      8.50 o
  -5   5   9       54.69       47.99      9.02 o
  -4   5   9        0.37        2.81      4.97 o
  -3   5   9        0.89        0.12      6.03 o
  -2   5   9      168.76      169.79      6.37 o
  -1   5   9      499.69      524.62      9.45 o
   0   5   9       54.99       61.28      3.05 o
   1   5   9      113.57      100.14      3.35 o
   2   5   9        1.04       -0.20      2.65 o
   3   5   9      185.85      172.25      6.48 o
   4   5   9      118.38      116.52      6.47 o
   5   5   9       18.56       17.11      5.68 o
   6   5   9       15.14       14.72      7.58 o
   7   5   9        2.51        0.25     11.36 o
  -7   6   9        4.03       12.30     10.30 o
  -6   6   9       40.92       46.43      9.88 o
  -5   6   9        9.16       11.05      7.55 o
  -4   6   9       10.24       12.82      5.07 o
  -3   6   9        1.52        0.97      3.94 o
  -2   6   9       79.18       73.73      5.21 o
  -1   6   9       27.46       31.52      2.61 o
   0   6   9       42.75       62.18      3.10 o
   1   6   9      203.41      206.87      4.71 o
   2   6   9      209.30      226.32      6.28 o
   3   6   9        0.47        3.11      3.17 o
   4   6   9       69.95       68.77      5.36 o
   5   6   9       19.27       13.52      5.36 o
   6   6   9        1.96       -5.13      6.62 o
   7   6   9       37.61       39.25      9.79 o
  -7   7   9        0.01        2.76     14.86 o
  -6   7   9        1.73       13.75      8.61 o
  -5   7   9       36.09       33.26      6.70 o
  -4   7   9      234.68      257.79     19.39 o
  -3   7   9       33.64       39.25      6.37 o
  -2   7   9       80.52       79.12      5.44 o
  -1   7   9      210.44      208.51      5.90 o
   0   7   9      555.68      584.60     10.82 o
   1   7   9      102.06      103.52      3.51 o
   2   7   9      179.75      163.77      4.72 o
   3   7   9       79.81       93.18      8.11 o
   4   7   9      198.79      211.17      7.87 o
   5   7   9        5.95       12.88      6.70 o
   6   7   9        0.04        0.59      8.24 o
   7   7   9        0.13       13.48      9.02 o
  -7   8   9        0.02       -7.69      8.24 o
  -6   8   9       18.37        8.78     13.23 o
  -5   8   9       22.92       24.86      8.38 o
  -4   8   9       96.51       80.42      8.28 o
  -3   8   9        4.40        2.91      4.24 o
  -2   8   9       29.37       33.22      4.45 o
  -1   8   9       18.72       27.58      2.77 o
   0   8   9      128.34      129.76     13.59 o
   1   8   9      190.96      195.93      6.06 o
   2   8   9        2.71        1.68      2.33 o
   3   8   9      338.00      368.25      8.25 o
   4   8   9        4.97        5.35      3.80 o
   5   8   9        7.05       -0.68      6.55 o
   6   8   9        0.47       -3.52      7.56 o
   7   8   9        4.10        9.96     12.14 o
  -7   9   9        0.03        2.39     10.87 o
  -6   9   9        0.09      -10.82     11.46 o
  -5   9   9       33.96       41.95     20.40 o
  -4   9   9        0.19        4.66      5.06 o
  -3   9   9      265.06      258.14     10.16 o
  -2   9   9        2.86        4.57      2.77 o
  -1   9   9       42.74       36.40      4.46 o
   0   9   9        0.02        0.44      3.23 o
   1   9   9       29.20       28.89      3.44 o
   2   9   9      212.15      200.03      6.75 o
   3   9   9      303.09      283.87      7.63 o
   4   9   9       85.15       82.58      8.16 o
   5   9   9        2.81       -6.31      6.31 o
   6   9   9       10.37       -3.12      7.63 o
   7   9   9        0.58      -11.81     16.66 o
  -6  10   9        2.61       -0.60     16.19 o
  -5  10   9        2.11       18.98     11.17 o
  -4  10   9       40.06       67.74     13.31 o
  -3  10   9       59.77       54.31      9.06 o
  -2  10   9       44.37       43.58      3.56 o
  -1  10   9        5.74        0.79      4.14 o
   0  10   9      455.40      425.47     12.27 o
   1  10   9      143.46      183.61      7.81 o
   2  10   9      129.21      144.59      8.30 o
   3  10   9        3.42        7.20      6.08 o
   4  10   9        0.33       -3.59      5.76 o
   5  10   9       16.65        1.16      6.89 o
   6  10   9        5.03        5.28      9.44 o
  -6  11   9        2.43       12.10      8.59 o
  -5  11   9        4.38       -3.08      9.75 o
  -4  11   9      142.90      149.47     17.27 o
  -3  11   9       19.30       43.57     11.49 o
  -2  11   9       16.26        9.33      4.70 o
  -1  11   9       40.62       39.93      7.02 o
   0  11   9        4.83        4.35      4.02 o
   1  11   9      126.06      105.56      8.64 o
   2  11   9      130.05      133.91      6.14 o
   3  11   9        9.57       19.62      5.53 o
   4  11   9        1.67        4.13      5.69 o
   5  11   9        0.49        3.91      6.98 o
   6  11   9        1.00      -10.39     10.39 o
  -6  12   9        6.09       18.99      9.41 o
  -5  12   9        0.32       -7.25      7.25 o
  -4  12   9       75.26       70.64     14.00 o
  -3  12   9        6.35        6.40     10.07 o
  -2  12   9       17.93        0.48      9.56 o
  -1  12   9        8.93       15.52      4.04 o
   0  12   9      156.21      141.66      8.73 o
   1  12   9        0.06       -1.78      4.37 o
   2  12   9        5.27       15.26      5.68 o
   3  12   9        2.18       -1.46      5.06 o
   4  12   9        0.44       -3.03      6.35 o
   5  12   9       43.65       36.59     21.60 o
   6  12   9        0.00       -5.06     11.49 o
  -5  13   9        0.99        1.85     11.31 o
  -4  13   9        4.75        2.04      9.32 o
  -3  13   9        9.01       19.41     10.26 o
  -2  13   9      134.90      118.73     14.65 o
  -1  13   9       87.36      102.72     13.95 o
   0  13   9       42.51       34.49     10.98 o
   1  13   9        5.63       -8.73      8.73 o
   2  13   9        2.79       22.52     11.11 o
   3  13   9        7.27        1.57      8.50 o
   4  13   9        0.13       -0.11      7.82 o
   5  13   9        1.19       13.11      8.56 o
   6  13   9        3.65        3.96     12.42 o
  -5  14   9       11.86        1.44      8.93 o
  -4  14   9        0.48       18.98     10.13 o
  -3  14   9        1.95        2.73      6.78 o
  -2  14   9        2.39       15.82      9.75 o
  -1  14   9        4.69       -2.06      9.08 o
   0  14   9        0.24       10.74     10.01 o
   1  14   9       16.96       38.77     11.73 o
   2  14   9        1.99        3.00     10.79 o
   3  14   9        0.64       -1.61      5.02 o
   4  14   9        3.97        6.55      7.03 o
   5  14   9        1.30       -9.35      9.61 o
  -5  15   9        0.03      -11.97     11.97 o
  -4  15   9        3.45        6.29      7.98 o
  -3  15   9        0.00       -4.61      8.60 o
  -2  15   9        0.00       -2.79      5.60 o
  -1  15   9       22.97       36.23     12.00 o
   0  15   9       57.95      101.78     14.67 o
   1  15   9        0.61       -9.64     11.01 o
   2  15   9        0.20      -10.82     10.82 o
   3  15   9        2.76       -0.27     13.44 o
  -4  16   9        0.61       -0.54      8.82 o
  -3  16   9       14.17       -0.38      7.67 o
  -2  16   9       11.93        5.64      8.90 o
  -1  16   9       26.36       28.38     11.41 o
   0  16   9        0.05      -10.09     10.82 o
   1  16   9        6.04       -9.13     11.84 o
   2  16   9        0.08       -0.35     12.69 o
   3  16   9        1.31       12.59     13.98 o
  -4  17   9       17.96       -0.83     12.67 o
  -3  17   9        0.00       -7.04      7.04 o
  -2  17   9        2.15       -6.72     11.01 o
  -1  17   9        7.32       22.68     12.18 o
   0  17   9        5.07       -6.67     11.62 o
   1  17   9        0.24        6.32     12.69 o
   2  17   9        3.01        6.16     12.83 o
  -2  18   9        2.50       -6.13     12.18 o
  -1  18   9        5.62        4.77     12.21 o
   0  18   9       10.68       21.05     12.40 o
  -8   0  10        0.58        9.24     15.48 o
  -6   0  10       42.38       41.91     14.16 o
  -4   0  10        1.51       -6.24      8.01 o
  -2   0  10      349.17      367.64     13.61 o
   0   0  10        0.71        2.87      3.06 o
   2   0  10       26.34       35.88      4.19 o
   4   0  10      129.77      134.76     10.89 o
   6   0  10       77.26       80.10     12.05 o
  -8   1  10        3.84        9.76     11.17 o
  -7   1  10        0.23        9.50      9.21 o
  -6   1  10        1.89       10.59      8.25 o
  -5   1  10       27.85       12.95      7.40 o
  -4   1  10       21.27       20.94      5.06 o
  -3   1  10      207.77      214.57      8.52 o
  -2   1  10       56.10       75.60      5.54 o
  -1   1  10       37.72       38.75      2.95 o
   0   1  10       62.57       52.48      3.09 o
   1   1  10      388.04      378.94      6.97 o
   2   1  10      227.88      273.27      6.18 o
   3   1  10      162.99      168.79      6.04 o
   4   1  10      108.68       99.58      6.02 o
   5   1  10        3.52        4.77      6.48 o
   6   1  10        2.65       12.75      6.52 o
   7   1  10        8.58       11.49      7.63 o
  -8   2  10        0.09        0.46     10.55 o
  -7   2  10       20.82       24.28     10.61 o
  -6   2  10       51.24       37.88     20.77 o
  -5   2  10        3.80        0.09      6.82 o
  -4   2  10       43.39       55.02      7.03 o
  -3   2  10       17.44       13.29      4.25 o
  -2   2  10       15.29       11.32      3.02 o
  -1   2  10       13.81       16.99      2.55 o
   0   2  10       10.58        9.52      2.29 o
   1   2  10       54.83       66.57      3.10 o
   2   2  10       98.82      111.35      4.03 o
   3   2  10       49.54       49.16      3.93 o
   4   2  10       36.53       38.94      4.79 o
   5   2  10      197.21      188.81      9.64 o
   6   2  10       22.66       33.69      7.29 o
   7   2  10        9.34       16.47      8.84 o
   8   2  10        6.93       31.94     20.24 o
  -8   3  10        6.15        8.79     11.17 o
  -7   3  10       18.55       10.73      9.63 o
  -6   3  10       72.92       70.99     20.75 o
  -5   3  10        2.09       -3.78      7.43 o
  -4   3  10        4.26        4.38      4.65 o
  -3   3  10        0.02       -3.04      3.83 o
  -2   3  10       21.87       35.22      3.67 o
  -1   3  10      285.19      341.22      7.35 o
   0   3  10      117.69       90.04      3.76 o
   1   3  10       46.10       53.41      2.93 o
   2   3  10      105.51      114.63      4.12 o
   3   3  10        0.00       -0.68      3.18 o
   4   3  10        0.25        1.96      3.85 o
   5   3  10        0.22       -5.08      6.57 o
   6   3  10        8.53       14.29      6.88 o
   7   3  10        0.31       12.87      8.74 o
   8   3  10        9.31       29.72     19.90 o
  -8   4  10       12.13       22.69     12.49 o
  -7   4  10        0.06       -1.79      9.56 o
  -6   4  10        9.49        7.29      9.32 o
  -5   4  10       10.01        9.23      9.93 o
  -4   4  10       28.53       20.05      6.39 o
  -3   4  10      125.91      140.44     11.68 o
  -2   4  10      224.25      185.82      6.88 o
  -1   4  10       20.69       25.49      2.71 o
   0   4  10      206.71      211.05      5.64 o
   1   4  10       92.91       85.90      3.40 o
   2   4  10      260.84      246.95      5.87 o
   3   4  10        1.87        4.75      4.13 o
   4   4  10       60.32       66.67      5.43 o
   5   4  10       64.51       62.90      5.93 o
   6   4  10        8.40       -1.77      7.89 o
   7   4  10        2.56        4.56      8.66 o
  -7   5  10       14.48       -8.19      9.84 o
  -6   5  10        3.02       12.79      8.94 o
  -5   5  10        6.46        2.39      7.03 o
  -4   5  10        4.75       -3.36      4.53 o
  -3   5  10        1.83        2.06      3.99 o
  -2   5  10      223.45      247.17      9.12 o
  -1   5  10       23.42       26.46      2.84 o
   0   5  10       60.95       71.33      3.50 o
   1   5  10       86.50       96.71      3.55 o
   2   5  10       94.55      100.38      4.18 o
   3   5  10        1.23        3.08      3.40 o
   4   5  10       15.97        9.33      4.06 o
   5   5  10       85.88       75.58      7.33 o
   6   5  10        3.86        7.71      7.47 o
   7   5  10        0.06       -3.65      8.39 o
  -7   6  10        0.46       -7.27      9.48 o
  -6   6  10        2.19        9.51      8.36 o
  -5   6  10       83.91       84.10     10.85 o
  -4   6  10       57.77       57.48      9.51 o
  -3   6  10       47.54       49.35      5.47 o
  -2   6  10       22.58       10.69      3.85 o
  -1   6  10      149.96      161.56      5.54 o
   0   6  10        3.07        9.52      4.44 o
   1   6  10      375.44      352.20      7.76 o
   2   6  10       20.31       25.59      2.85 o
   3   6  10      197.99      208.92      7.27 o
   4   6  10      254.15      245.93      8.60 o
   5   6  10        0.00       -1.56      6.30 o
   6   6  10        3.22        1.35     10.99 o
   7   6  10        0.11        5.37     11.83 o
  -7   7  10        0.04       -9.37     12.48 o
  -6   7  10        3.87       13.69      9.44 o
  -5   7  10       79.67       71.86     11.07 o
  -4   7  10       22.25       20.12      5.40 o
  -3   7  10        1.16        2.20      4.16 o
  -2   7  10       49.41       48.10      3.96 o
  -1   7  10       78.08       80.80      4.87 o
   0   7  10       34.63       40.48      3.14 o
   1   7  10       27.77       28.84      2.59 o
   2   7  10      201.98      194.75      5.44 o
   3   7  10       39.47       50.13      5.24 o
   4   7  10        1.25        4.40      4.73 o
   5   7  10        0.20        7.61      6.68 o
   6   7  10        6.42        2.15      7.69 o
   7   7  10       16.06       34.59     14.04 o
  -7   8  10        0.19       -9.29     12.45 o
  -6   8  10        3.83       18.13     12.75 o
  -5   8  10        3.77        4.11      7.66 o
  -4   8  10       95.22       92.01      7.69 o
  -3   8  10      129.57      121.82      9.08 o
  -2   8  10       27.48       18.48      5.35 o
  -1   8  10       19.59       19.88      2.88 o
   0   8  10      124.88      118.26      5.18 o
   1   8  10      191.66      188.16      6.29 o
   2   8  10        0.24       -2.81      2.81 o
   3   8  10       11.39       14.84      3.69 o
   4   8  10       36.74       28.70      6.82 o
   5   8  10        0.18       -6.97     11.13 o
   6   8  10        0.03        2.00      7.55 o
   7   8  10        4.33       -4.28     17.00 o
  -6   9  10        5.95      -11.25     11.78 o
  -5   9  10        3.86       -2.25     10.52 o
  -4   9  10       46.48       51.63     11.55 o
  -3   9  10       33.34       37.22      5.47 o
  -2   9  10       75.20       74.34      4.39 o
  -1   9  10        5.78        1.29      3.49 o
   0   9  10      112.36      102.94      6.17 o
   1   9  10        6.46       11.98      5.84 o
   2   9  10       76.64       71.13      4.72 o
   3   9  10       68.57       69.81      5.84 o
   4   9  10       46.17       50.37      7.58 o
   5   9  10        2.32       -3.63      6.40 o
   6   9  10        0.05       -7.33      7.33 o
   7   9  10        0.73      -17.19     17.19 o
  -6  10  10        0.00       13.50     13.28 o
  -5  10  10        8.84        8.81     11.11 o
  -4  10  10       30.95       33.74     11.43 o
  -3  10  10        1.09       -2.75      4.32 o
  -2  10  10      318.97      310.12     10.41 o
  -1  10  10       83.18       74.71      7.06 o
   0  10  10      172.77      155.59      7.50 o
   1  10  10      106.94      112.42      7.59 o
   2  10  10        1.83        5.23      4.69 o
   3  10  10      157.03      175.15      9.79 o
   4  10  10       21.49        0.83      6.25 o
   5  10  10       12.37        9.20      7.18 o
   6  10  10        1.07        1.36      7.95 o
  -6  11  10        0.02       -6.98     12.38 o
  -5  11  10        3.65        8.41     11.81 o
  -4  11  10        7.35        2.81     10.58 o
  -3  11  10       58.76       65.98     12.61 o
  -2  11  10        2.84        9.30      7.27 o
  -1  11  10        8.00        8.78      4.10 o
   0  11  10        4.56        3.32      3.49 o
   1  11  10      387.75      365.20     11.81 o
   2  11  10      181.83      184.44      9.02 o
   3  11  10        0.05        2.03      9.60 o
   4  11  10       10.85        3.96      6.56 o
   5  11  10        0.17       -6.39      6.39 o
   6  11  10        1.16       -5.54     11.43 o
  -5  12  10        2.24        1.37     12.18 o
  -4  12  10        0.24       20.30     11.59 o
  -3  12  10      120.81      141.06     16.57 o
  -2  12  10        5.68        8.25      9.88 o
  -1  12  10        0.75       -8.57      8.57 o
   0  12  10       98.64       96.86      6.27 o
   1  12  10        1.68       -8.35      8.35 o
   2  12  10       10.06        4.78      4.34 o
   3  12  10       22.95       29.47      8.18 o
   4  12  10       50.87       52.80      8.99 o
   5  12  10        0.63        0.18      7.91 o
  -5  13  10       15.28        2.76      8.40 o
  -4  13  10        0.33       13.23     12.05 o
  -3  13  10       13.07       13.66     10.63 o
  -2  13  10        0.00       26.29     10.82 o
  -1  13  10       37.24       34.22     11.27 o
   0  13  10        2.11        1.02     10.04 o
   1  13  10        7.35       12.69     10.42 o
   2  13  10       70.95       73.07     14.00 o
   3  13  10        1.80        0.56      5.67 o
   4  13  10        0.41       10.25      7.33 o
   5  13  10        0.05       -9.40      9.40 o
  -5  14  10        6.88       23.32     12.69 o
  -4  14  10        6.34       11.11     24.34 o
  -3  14  10        0.45       -9.93      9.93 o
  -2  14  10       27.37       37.41     11.49 o
  -1  14  10       37.39       53.23     13.09 o
   0  14  10        0.00        7.39     10.39 o
   1  14  10        2.38       -1.29     10.34 o
   2  14  10        4.53       -7.52     10.74 o
   3  14  10       10.68        3.32      5.64 o
   4  14  10        0.20       -2.20     14.02 o
   5  14  10        2.14       -4.18     10.15 o
  -4  15  10       17.85       37.13     17.61 o
  -3  15  10        3.26        8.94      7.71 o
  -2  15  10        2.84        0.52      5.81 o
  -1  15  10        2.00       13.25     10.47 o
   0  15  10       76.71       70.02     14.16 o
   1  15  10        7.39       24.90     12.24 o
   2  15  10        6.95       -8.54     11.73 o
   3  15  10        9.71       20.59     14.51 o
  -4  16  10       13.44        8.89     12.00 o
  -3  16  10        3.27        0.10      7.95 o
  -2  16  10        0.53       -2.42      5.85 o
  -1  16  10        3.02       13.28     11.17 o
   0  16  10       15.97       -1.82     11.57 o
   1  16  10       31.33        7.79     11.84 o
   2  16  10        1.48      -11.54     11.54 o
  -2  17  10        9.08        7.42     11.92 o
  -1  17  10       17.54       16.31     12.77 o
   0  17  10        3.64       -7.58     11.38 o
   1  17  10        0.31        0.32     12.34 o
  -7   0  11        1.31       10.50     13.33 o
  -5   0  11       45.11       40.27     12.13 o
  -3   0  11        9.45        3.85      5.05 o
  -1   0  11      258.49      253.03      9.37 o
   1   0  11        8.15        7.75      3.87 o
   3   0  11       94.85       90.46      6.98 o
   5   0  11        1.95        3.36     14.39 o
   7   0  11        0.46        1.77     10.95 o
  -8   1  11        0.01        1.07     15.42 o
  -7   1  11        0.80       -7.53      8.87 o
  -6   1  11       43.58       34.45     10.39 o
  -5   1  11       45.90       56.05      9.24 o
  -4   1  11       42.40       55.61      7.93 o
  -3   1  11      166.29      151.89      6.76 o
  -2   1  11      153.50      180.69      6.93 o
  -1   1  11        0.17        1.88      2.38 o
   0   1  11      130.22      131.12      4.60 o
   1   1  11       26.56       19.53      2.51 o
   2   1  11       11.02       11.09      2.91 o
   3   1  11        0.17        1.98      2.99 o
   4   1  11       31.33       33.19      4.85 o
   5   1  11        1.94        2.27      5.88 o
   6   1  11        1.86        0.11      6.69 o
   7   1  11        4.60        4.17      8.91 o
  -8   2  11        0.07        1.88     12.77 o
  -7   2  11       10.43        1.39     13.58 o
  -6   2  11       18.38       33.03      9.58 o
  -5   2  11        0.14        0.53      7.01 o
  -4   2  11        8.64        8.85      6.52 o
  -3   2  11      103.88      108.62      7.08 o
  -2   2  11       32.33       33.88      6.34 o
  -1   2  11       38.12       39.93      3.16 o
   0   2  11       33.84       34.52      4.51 o
   1   2  11        0.00       -1.41      2.11 o
   2   2  11       44.89       41.52      3.52 o
   3   2  11        2.66        7.10      3.50 o
   4   2  11        5.54        3.53      4.10 o
   5   2  11       12.47       12.00      5.85 o
   6   2  11       27.01       20.11      7.10 o
   7   2  11       15.23       15.30      9.42 o
  -8   3  11       19.31       25.45     12.45 o
  -7   3  11        2.70      -11.04     12.02 o
  -6   3  11        6.44        7.88      8.45 o
  -5   3  11       38.92       33.51     11.57 o
  -4   3  11       28.93       30.55      6.78 o
  -3   3  11      140.61      154.05      8.09 o
  -2   3  11       28.82       29.34      3.70 o
  -1   3  11        5.94       10.29      2.87 o
   0   3  11        1.09        7.58      2.37 o
   1   3  11       15.76       15.32      2.49 o
   2   3  11       69.26       57.40      3.88 o
   3   3  11       20.77       22.85      4.03 o
   4   3  11        4.54        9.30      4.88 o
   5   3  11        4.84       -1.67      6.20 o
   6   3  11       10.71       10.33      7.73 o
   7   3  11        1.80       -6.82     10.90 o
  -8   4  11        0.33       -2.04     17.30 o
  -7   4  11        0.68        8.83     10.99 o
  -6   4  11       20.18       21.13      9.55 o
  -5   4  11       73.36       55.93      9.55 o
  -4   4  11        5.58        0.96      7.38 o
  -3   4  11        4.22        8.54      4.46 o
  -2   4  11       25.21       38.37      4.98 o
  -1   4  11       10.97       10.85      2.62 o
   0   4  11      262.86      266.86      6.74 o
   1   4  11       86.34       99.02      3.80 o
   2   4  11        2.06        3.98      3.13 o
   3   4  11        1.45       -0.79      3.24 o
   4   4  11        0.06        0.27      4.02 o
   5   4  11        0.94        5.96      5.52 o
   6   4  11        1.96       -7.05      7.05 o
   7   4  11        8.38       -2.32     11.16 o
  -7   5  11       12.69        4.90     16.71 o
  -6   5  11       42.99       63.40     11.00 o
  -5   5  11        0.54        0.18      7.17 o
  -4   5  11        5.28       -0.41      6.28 o
  -3   5  11       13.95        8.24      5.06 o
  -2   5  11       71.81       76.84      8.68 o
  -1   5  11       54.37       53.38      3.83 o
   0   5  11      110.16      121.48      4.94 o
   1   5  11        9.99       19.44      2.96 o
   2   5  11        2.37        0.69      2.99 o
   3   5  11       37.27       31.65      4.22 o
   4   5  11        1.05        4.66      4.13 o
   5   5  11       14.52        4.93      6.56 o
   6   5  11        0.02        1.42      7.96 o
   7   5  11        6.46        3.61     12.39 o
  -7   6  11        0.25        7.63     14.86 o
  -6   6  11       16.33        9.59      8.59 o
  -5   6  11        0.20       -7.03      7.03 o
  -4   6  11       71.85       81.56      7.39 o
  -3   6  11       56.00       54.44      5.95 o
  -2   6  11       29.35       24.56      3.89 o
  -1   6  11       73.14       81.94      4.29 o
   0   6  11      197.07      201.38      8.39 o
   1   6  11       54.76       60.61      4.75 o
   2   6  11       29.98       33.15      4.24 o
   3   6  11      134.64      124.46      6.09 o
   4   6  11       13.94       11.17      5.22 o
   5   6  11        3.02        1.45      6.44 o
   6   6  11        0.93       -0.35      7.93 o
   7   6  11        8.76       -8.00     11.83 o
  -7   7  11        1.19        5.14     13.79 o
  -6   7  11        0.83       -7.98     17.85 o
  -5   7  11       17.99        7.40      8.02 o
  -4   7  11       11.10        7.39      5.35 o
  -3   7  11       23.07        9.46      7.09 o
  -2   7  11        0.13        0.12      3.74 o
  -1   7  11        0.56        1.52      2.76 o
   0   7  11       27.87       20.52      3.05 o
   1   7  11        0.25        0.04      2.28 o
   2   7  11        1.78       -0.60      3.30 o
   3   7  11        0.06        4.80      3.50 o
   4   7  11       58.37       56.29      7.78 o
   5   7  11        0.15       -7.04      7.04 o
   6   7  11        4.07       -4.44      7.76 o
   7   7  11        6.03       12.37     16.87 o
  -6   8  11        0.10        3.32     12.08 o
  -5   8  11        2.66        2.37     16.43 o
  -4   8  11       13.51        7.69      6.96 o
  -3   8  11       14.05       16.63      5.34 o
  -2   8  11       24.85       17.81      3.81 o
  -1   8  11        9.60        8.50      2.96 o
   0   8  11      155.97      164.43      5.44 o
   1   8  11       77.32       90.07      3.63 o
   2   8  11        7.48       12.19      3.60 o
   3   8  11       10.69        9.04      5.94 o
   4   8  11        5.65        5.44      6.43 o
   5   8  11       14.76       14.84      7.25 o
   6   8  11        7.23       17.37      8.64 o
   7   8  11        1.00       -6.64     17.35 o
  -6   9  11        0.37        7.63     12.56 o
  -5   9  11        0.75       12.45     11.92 o
  -4   9  11       93.15      113.24     15.50 o
  -3   9  11        0.30        4.46      6.24 o
  -2   9  11       76.03       75.30      6.90 o
  -1   9  11      106.42      104.15      4.51 o
   0   9  11        0.18       -2.84      3.46 o
   1   9  11      158.18      156.34     17.81 o
   2   9  11       63.19       59.56      6.66 o
   3   9  11      128.61      135.79      9.10 o
   4   9  11        1.35       -2.75      6.17 o
   5   9  11        8.24       -0.70      7.23 o
   6   9  11        0.59        0.84      8.30 o
  -6  10  11        0.24        7.63     13.39 o
  -5  10  11       26.98       21.66     12.16 o
  -4  10  11        1.05       -8.14     10.47 o
  -3  10  11      221.43      275.16     22.01 o
  -2  10  11       10.71       22.98      4.94 o
  -1  10  11      118.91      112.88      8.28 o
   0  10  11       35.81       32.16      6.73 o
   1  10  11        0.52        3.05      3.97 o
   2  10  11      148.34      135.15     10.54 o
   3  10  11        1.77       13.57      5.86 o
   4  10  11        0.02       12.41      6.58 o
   5  10  11        0.53        5.29      7.28 o
   6  10  11        6.69        0.32     12.18 o
  -5  11  11        5.56       22.17     12.48 o
  -4  11  11       14.46        5.33     11.46 o
  -3  11  11        1.26        4.07     10.47 o
  -2  11  11        8.99        4.07      7.52 o
  -1  11  11       11.31        6.08      6.91 o
   0  11  11       64.12       56.24     11.21 o
   1  11  11      230.46      238.68     14.71 o
   2  11  11       88.75       94.81     10.92 o
   3  11  11      204.74      190.61     10.39 o
   4  11  11        6.80        5.58      6.50 o
   5  11  11        4.11        3.93     15.04 o
  -5  12  11        3.21       -9.85     10.63 o
  -4  12  11       37.59       13.71     12.50 o
  -3  12  11        9.76        3.61      9.99 o
  -2  12  11        0.75       12.72     10.58 o
  -1  12  11       43.14       39.25     11.01 o
   0  12  11        8.18       -0.64     10.01 o
   1  12  11        7.14        9.05     11.01 o
   2  12  11       49.66       45.92      7.31 o
   3  12  11        5.51       13.58      5.74 o
   4  12  11        0.60        8.67      7.40 o
   5  12  11        3.71       -5.60     10.50 o
  -5  13  11        3.53        0.37     13.52 o
  -4  13  11        4.67       -5.27     11.57 o
  -3  13  11        4.29       -9.45      9.45 o
  -2  13  11      107.66       80.60     14.19 o
  -1  13  11        1.06        6.91      9.80 o
   0  13  11        4.43       -4.71      9.80 o
   1  13  11       32.46       36.26     12.72 o
   2  13  11        3.34       -2.12     11.35 o
   3  13  11        5.33       -3.51     14.33 o
   4  13  11       10.35       17.97     10.82 o
   5  13  11        8.23       -5.52     10.79 o
  -5  14  11        7.21        9.40     12.59 o
  -4  14  11       15.89       14.11     12.85 o
  -3  14  11       13.42       21.02     11.94 o
  -2  14  11        2.10       -9.85     10.15 o
  -1  14  11       24.83       36.31     12.34 o
   0  14  11        0.37        5.17     10.50 o
   1  14  11        5.89       18.07     11.22 o
   2  14  11       21.24       -1.31     12.10 o
   3  14  11        0.20        5.82     17.14 o
   4  14  11        5.27        0.54      8.27 o
  -4  15  11        5.18       41.74     12.64 o
  -3  15  11        5.32       -4.25      8.42 o
  -2  15  11       19.09       10.15     11.46 o
  -1  15  11      111.57      141.30     16.90 o
   0  15  11       38.69       44.21     13.68 o
   1  15  11       13.88       16.68     13.01 o
   2  15  11        4.39       -6.72     12.21 o
   3  15  11        4.24        9.26     14.30 o
  -4  16  11        0.06        5.09     11.70 o
  -3  16  11       26.99       43.83      9.00 o
  -2  16  11        0.22        9.83     12.00 o
  -1  16  11        4.51       -5.11     11.92 o
   0  16  11       10.56      -10.79     11.22 o
   1  16  11        0.06       30.18     13.90 o
   2  16  11        0.01       -1.63     12.48 o
  -1  17  11       28.76       40.19     14.38 o
   0  17  11        3.53      -11.97     11.97 o
  -8   0  12       37.69       82.18     20.19 o
  -6   0  12        4.14       29.32     13.31 o
  -4   0  12        0.99       -6.00      8.35 o
  -2   0  12       27.85       25.94      5.46 o
   0   0  12       10.02        5.73      3.66 o
   2   0  12       83.48       72.51      6.16 o
   4   0  12        0.02       -6.84      6.84 o
   6   0  12       31.90       12.09     10.17 o
  -8   1  12        1.16       -0.74     10.91 o
  -7   1  12        7.97        2.72      9.92 o
  -6   1  12       15.39        7.10      9.52 o
  -5   1  12        7.84       -9.40      9.40 o
  -4   1  12        0.06        1.82     10.44 o
  -3   1  12       30.03       39.83      5.32 o
  -2   1  12      197.28      205.37      7.70 o
  -1   1  12      127.33      135.97      6.44 o
   0   1  12        0.75        3.10      2.70 o
   1   1  12       10.39        7.04      2.73 o
   2   1  12       31.39       36.76      3.81 o
   3   1  12       96.49       80.79      5.46 o
   4   1  12        1.48        0.42      5.10 o
   5   1  12        8.55        4.74      6.04 o
   6   1  12        1.44        7.03      6.86 o
   7   1  12        0.42       -2.78     10.75 o
  -8   2  12        1.55       -3.18     11.65 o
  -7   2  12        2.90       12.28     19.61 o
  -6   2  12        1.40       12.20      9.09 o
  -5   2  12        0.28       -4.94      7.51 o
  -4   2  12        0.39        3.99      6.57 o
  -3   2  12        5.30        1.40      4.03 o
  -2   2  12        0.00        0.36      4.68 o
  -1   2  12       92.89       91.81      4.71 o
   0   2  12       63.23       61.05      4.05 o
   1   2  12        7.34        5.68      2.61 o
   2   2  12       54.95       55.74      4.07 o
   3   2  12        8.04        5.25      3.91 o
   4   2  12       19.99       18.46      4.61 o
   5   2  12        9.09       13.30      6.06 o
   6   2  12        0.34        1.91      7.01 o
   7   2  12        0.00       -2.29     13.52 o
  -8   3  12        1.30       10.58     18.34 o
  -7   3  12        0.07       -4.23     10.20 o
  -6   3  12       20.51       19.30      9.24 o
  -5   3  12        5.37       -0.94      7.12 o
  -4   3  12       22.97       15.28      7.15 o
  -3   3  12       10.22        3.43      5.88 o
  -2   3  12      186.67      212.92      9.21 o
  -1   3  12        0.40        5.05      2.85 o
   0   3  12      138.73      157.35      6.27 o
   1   3  12       29.59       37.15      3.51 o
   2   3  12      129.57      126.47      6.78 o
   3   3  12       20.84       17.95      4.15 o
   4   3  12       18.97       27.17      4.94 o
   5   3  12       29.11       29.67      6.59 o
   6   3  12        5.31       14.75      8.33 o
   7   3  12        7.68        0.70     11.71 o
  -7   4  12       13.03        5.35     12.80 o
  -6   4  12        0.44        5.10     13.27 o
  -5   4  12       28.64       28.91      9.41 o
  -4   4  12        1.00       -4.16      6.34 o
  -3   4  12        8.94       -0.30      4.41 o
  -2   4  12       17.36       19.54      4.38 o
  -1   4  12        7.66       11.34      3.56 o
   0   4  12      635.18      600.88     13.99 o
   1   4  12      335.33      298.32      8.20 o
   2   4  12        0.53       -0.89      3.18 o
   3   4  12        1.21       -3.41      3.41 o
   4   4  12       76.50       81.20      6.08 o
   5   4  12        0.89       -5.45      5.45 o
   6   4  12        0.00        0.24      7.48 o
   7   4  12        0.25       -2.88     11.81 o
  -7   5  12        0.19       -2.58     10.26 o
  -6   5  12        5.23       12.85      9.44 o
  -5   5  12       26.04       28.54      8.64 o
  -4   5  12        0.14        2.27      6.44 o
  -3   5  12       11.84        8.79      4.58 o
  -2   5  12       38.13       39.86      4.92 o
  -1   5  12      105.17      112.20      5.79 o
   0   5  12        0.05        1.12      3.60 o
   1   5  12        7.13        5.69      2.91 o
   2   5  12        7.96       11.60      3.56 o
   3   5  12       80.55       84.64      5.96 o
   4   5  12        8.07        9.61      5.12 o
   5   5  12        0.83        0.99      6.97 o
   6   5  12        9.97       15.50      8.37 o
   7   5  12        0.02       -0.53     12.30 o
  -7   6  12       12.77        7.34     14.59 o
  -6   6  12        0.23       -8.27      8.57 o
  -5   6  12        1.75        2.48     10.55 o
  -4   6  12        1.87        2.74      5.31 o
  -3   6  12        8.37        9.11      4.71 o
  -2   6  12       10.52       13.53      5.20 o
  -1   6  12        6.88        0.52      3.26 o
   0   6  12       12.07        6.89      3.03 o
   1   6  12        2.51       -0.18      3.06 o
   2   6  12       93.38       94.33      6.49 o
   3   6  12       13.23       15.69      4.09 o
   4   6  12       29.36       42.27      6.10 o
   5   6  12        7.64        3.58      7.16 o
   6   6  12        0.73       -7.65      7.65 o
   7   6  12        6.64        9.23     13.10 o
  -7   7  12        1.27        5.22     15.66 o
  -6   7  12        1.24       -1.87     13.36 o
  -5   7  12        4.45        6.06      8.21 o
  -4   7  12       41.74       36.67      6.42 o
  -3   7  12        5.31       11.94      5.15 o
  -2   7  12        3.57        1.15      4.17 o
  -1   7  12       97.45      117.23      5.96 o
   0   7  12       54.79       53.33      5.88 o
   1   7  12       20.67       21.74      3.75 o
   2   7  12        0.36       -0.85      3.08 o
   3   7  12        2.15        0.70      4.39 o
   4   7  12       24.42       12.75      6.94 o
   5   7  12       65.45       63.50      9.41 o
   6   7  12       16.77       -0.07      8.00 o
   7   7  12        0.79       -7.98     17.22 o
  -6   8  12        3.65       26.19     15.29 o
  -5   8  12        6.31        7.74     11.94 o
  -4   8  12        2.53        4.82      9.85 o
  -3   8  12       73.43       85.10      8.15 o
  -2   8  12        0.74       -1.86      4.06 o
  -1   8  12       12.55        8.65      3.51 o
   0   8  12       72.10       69.03      4.06 o
   1   8  12       84.24       84.78      4.54 o
   2   8  12      339.86      370.53      9.41 o
   3   8  12        2.23        5.02      5.71 o
   4   8  12       59.57       67.10      9.83 o
   5   8  12       17.20        7.66      7.44 o
   6   8  12       12.26        0.06      8.61 o
  -6   9  12        3.40       -1.98     14.06 o
  -5   9  12        3.06       13.98     12.53 o
  -4   9  12       14.18       -6.05     10.42 o
  -3   9  12        5.83        5.66      6.54 o
  -2   9  12       20.82       13.29      4.37 o
  -1   9  12        0.75        1.08      2.76 o
   0   9  12        3.61        3.58      4.46 o
   1   9  12       25.48       29.33      5.61 o
   2   9  12       23.98       27.60      3.89 o
   3   9  12       70.93       77.32      7.91 o
   4   9  12       26.29       32.74      7.50 o
   5   9  12        4.81        2.17      7.47 o
   6   9  12        4.23       -3.48     12.37 o
  -6  10  12        2.92        4.71     13.84 o
  -5  10  12       19.91        7.10     12.96 o
  -4  10  12        3.59       -3.48     10.92 o
  -3  10  12       13.71       15.02     11.19 o
  -2  10  12       14.28        1.45      9.59 o
  -1  10  12        0.69       -1.21      6.41 o
   0  10  12       32.55       29.91     11.59 o
   1  10  12       23.42       11.84     10.36 o
   2  10  12       67.16       68.30      7.03 o
   3  10  12       55.32       58.73      7.45 o
   4  10  12       51.95       60.97      8.49 o
   5  10  12       12.06       12.10     10.94 o
  -5  11  12        0.37       12.08     13.12 o
  -4  11  12       18.02        4.04     11.59 o
  -3  11  12       11.19        3.27     11.35 o
  -2  11  12        2.37       -4.90      9.67 o
  -1  11  12        7.68       11.57      9.83 o
   0  11  12       44.30       27.69     11.35 o
   1  11  12       33.97       31.38     12.18 o
   2  11  12        2.01       -0.78      4.81 o
   3  11  12        2.68        8.63      5.90 o
   4  11  12       16.16       21.73      7.30 o
   5  11  12        3.95        7.14      9.57 o
  -5  12  12        0.00       -5.33     12.24 o
  -4  12  12        0.31       -6.19     10.98 o
  -3  12  12        1.08        3.40     10.44 o
  -2  12  12        1.92       -9.51     10.09 o
  -1  12  12        8.62        4.71     10.52 o
   0  12  12       46.08       55.21     13.12 o
   1  12  12       16.92       18.50     11.75 o
   2  12  12       21.86       25.68     12.40 o
   3  12  12       14.86       13.52      6.14 o
   4  12  12        0.64        9.21      8.01 o
   5  12  12        2.77       31.54     12.34 o
  -4  13  12        0.00      -11.51     11.51 o
  -3  13  12        0.07       -7.68     10.87 o
  -2  13  12       16.94       -0.24     10.55 o
  -1  13  12        0.00       -0.21     10.15 o
   0  13  12       23.26       47.15     13.12 o
   1  13  12       13.07       24.85     12.21 o
   2  13  12        0.06      -11.51     11.51 o
   3  13  12       14.22        6.96      6.45 o
   4  13  12       32.27       34.57     10.79 o
   5  13  12        1.19        4.90     11.43 o
  -4  14  12        4.82        6.27     13.12 o
  -3  14  12        7.00       13.66     12.32 o
  -2  14  12       10.61        2.62     11.57 o
  -1  14  12       15.27       30.10     12.18 o
   0  14  12        1.30        5.60     11.54 o
   1  14  12        3.25       -2.41     11.65 o
   2  14  12        4.63       -2.95     12.21 o
   3  14  12        7.05       12.85     14.65 o
  -4  15  12       31.90      -11.65     11.86 o
  -3  15  12        4.78       -2.09     12.48 o
  -2  15  12       33.74       28.81     13.87 o
  -1  15  12       11.17       36.28     12.99 o
   0  15  12        0.53      -11.49     11.49 o
   1  15  12        9.63       11.97     13.12 o
   2  15  12        0.80       15.21     13.31 o
  -3  16  12        3.80       10.79     10.26 o
  -2  16  12        3.47        3.64     12.83 o
  -1  16  12       28.20       12.77     13.01 o
   0  16  12       28.74       19.28     13.36 o
   1  16  12        0.83       18.40     13.98 o
  -7   0  13        6.07       -3.32     14.73 o
  -5   0  13       26.02       22.22     11.84 o
  -3   0  13       64.50       78.43     12.05 o
  -1   0  13      862.28      784.90     39.25 o
   1   0  13      160.26      161.36      8.37 o
   3   0  13        1.11        2.13      6.59 o
   5   0  13       19.88       21.09      9.97 o
  -8   1  13        0.55       -0.26     11.55 o
  -7   1  13       14.26        8.43     10.35 o
  -6   1  13        6.37        2.36      9.09 o
  -5   1  13       18.11        9.87      8.08 o
  -4   1  13       80.31       61.74     12.49 o
  -3   1  13      277.08      266.83     11.16 o
  -2   1  13       36.98       39.61      4.49 o
  -1   1  13      604.76      583.20     19.24 o
   0   1  13        3.29        0.49      3.90 o
   1   1  13      136.49      132.68      5.33 o
   2   1  13       10.88        4.37      3.28 o
   3   1  13       52.03       35.14      4.91 o
   4   1  13       21.85       21.29      7.68 o
   5   1  13        1.58       -0.62      6.21 o
   6   1  13        9.92       25.41      7.51 o
  -8   2  13        4.16      -16.84     16.84 o
  -7   2  13        0.65       -7.95     10.41 o
  -6   2  13        5.63       -7.33     15.69 o
  -5   2  13       37.36       45.64      9.90 o
  -4   2  13        0.71       -3.50      6.19 o
  -3   2  13        0.89        0.95      4.43 o
  -2   2  13       84.77       93.39      6.57 o
  -1   2  13      234.60      257.36      8.70 o
   0   2  13        7.97        6.45      5.10 o
   1   2  13       38.75       40.99      3.72 o
   2   2  13        0.09       -2.83      3.89 o
   3   2  13       26.78       13.98      4.40 o
   4   2  13        0.19        8.21      6.33 o
   5   2  13       18.45       18.14      6.71 o
   6   2  13        0.26       -0.87      8.04 o
   7   2  13        0.10       -1.77     18.74 o
  -7   3  13        1.20        6.32     20.14 o
  -6   3  13       12.21       18.91      9.66 o
  -5   3  13        0.89        4.77      7.97 o
  -4   3  13        0.05        6.10      8.53 o
  -3   3  13       10.65       11.84      4.89 o
  -2   3  13       10.36        3.75      5.81 o
  -1   3  13      372.53      367.67     11.92 o
   0   3  13        5.70       14.62      6.89 o
   1   3  13        1.81        4.24      3.16 o
   2   3  13       10.77        8.03      3.70 o
   3   3  13       32.00       35.55      4.80 o
   4   3  13       42.05       36.02      5.36 o
   5   3  13       13.90       15.25      6.37 o
   6   3  13       13.20        6.64      8.14 o
   7   3  13        4.56        9.18     19.81 o
  -7   4  13        2.70       -2.66     10.58 o
  -6   4  13        0.10        1.63     15.46 o
  -5   4  13        1.25        2.08      8.02 o
  -4   4  13        1.91       -3.11      6.80 o
  -3   4  13        1.12        6.87      4.67 o
  -2   4  13      222.06      231.07      9.98 o
  -1   4  13        6.12       13.08      4.08 o
   0   4  13      280.85      278.84     10.29 o
   1   4  13      134.58      135.04      5.85 o
   2   4  13       11.42       11.85      3.83 o
   3   4  13        5.61        0.42      3.85 o
   4   4  13        1.58       -3.07      5.13 o
   5   4  13        0.79        4.41      9.39 o
   6   4  13        2.63       -3.85      9.30 o
   7   4  13        0.44       10.28     19.71 o
  -7   5  13        1.96       -6.85     13.98 o
  -6   5  13       33.32       43.93     10.68 o
  -5   5  13       15.55       27.47      9.10 o
  -4   5  13       60.15       57.13      6.92 o
  -3   5  13       23.37       22.22      5.29 o
  -2   5  13       42.70       48.40      5.70 o
  -1   5  13        5.55        1.17      6.31 o
   0   5  13       44.25       44.92      6.11 o
   1   5  13       11.61        7.99      3.24 o
   2   5  13       62.30       56.80      5.73 o
   3   5  13        9.19       12.25      4.14 o
   4   5  13       27.74       26.01      6.00 o
   5   5  13       37.85       53.16     10.04 o
   6   5  13        7.83       -3.92      8.60 o
   7   5  13       10.41       33.93     22.14 o
  -7   6  13        5.66       -7.20     15.24 o
  -6   6  13        1.06        6.56     14.25 o
  -5   6  13        0.17        5.46     10.70 o
  -4   6  13       34.68       39.67      6.67 o
  -3   6  13        8.80       13.16      5.32 o
  -2   6  13       37.42       29.66      7.29 o
  -1   6  13       70.51       75.06      5.93 o
   0   6  13      143.58      141.09     14.59 o
   1   6  13      246.56      222.13      7.53 o
   2   6  13       26.21       28.51      4.30 o
   3   6  13        6.52        1.56      4.78 o
   4   6  13        2.26       -4.07      6.26 o
   5   6  13        1.51        5.80      7.48 o
   6   6  13       13.34       11.94      9.50 o
  -6   7  13        5.10        6.24     14.22 o
  -5   7  13        7.09       -2.52     12.16 o
  -4   7  13        0.58       -6.78      6.78 o
  -3   7  13       19.83       20.56      5.51 o
  -2   7  13      162.00      199.56     13.49 o
  -1   7  13       13.85       16.80      4.41 o
   0   7  13      209.31      177.13     15.60 o
   1   7  13      223.78      221.97     22.32 o
   2   7  13        0.31        0.92      3.30 o
   3   7  13        9.75        9.42      6.88 o
   4   7  13       20.42       23.69      7.39 o
   5   7  13        9.26       11.93      7.94 o
   6   7  13        8.52       15.38      9.40 o
  -6   8  13        4.54       -0.59     13.36 o
  -5   8  13        0.09      -11.59     11.59 o
  -4   8  13        0.18        1.47     11.67 o
  -3   8  13        7.36        8.02      7.74 o
  -2   8  13       84.32       69.75      6.83 o
  -1   8  13        6.54        7.49      3.55 o
   0   8  13       19.32       13.40      4.50 o
   1   8  13      135.28      136.98      8.50 o
   2   8  13       28.45       23.86      6.04 o
   3   8  13      231.38      228.37     17.07 o
   4   8  13        6.08        9.85      7.07 o
   5   8  13       13.34       29.78      9.00 o
   6   8  13        1.46       -2.47     12.35 o
  -6   9  13        7.93       40.59     17.14 o
  -5   9  13        0.16       17.83     13.15 o
  -4   9  13       55.83       26.96     13.76 o
  -3   9  13        0.05        1.85     10.50 o
  -2   9  13        0.85        8.73     10.12 o
  -1   9  13        0.35       -3.60      5.19 o
   0   9  13       17.26       20.97      3.94 o
   1   9  13        3.42       -0.60      5.14 o
   2   9  13      198.93      181.63     10.06 o
   3   9  13       43.98       58.82      7.67 o
   4   9  13        9.41       20.82      7.68 o
   5   9  13        0.04       -4.04      8.03 o
   6   9  13        8.39       17.40     17.54 o
  -5  10  13        2.70       -8.49     13.09 o
  -4  10  13        5.61        6.69     11.62 o
  -3  10  13      108.65       97.47     16.01 o
  -2  10  13        8.36        1.04     10.07 o
  -1  10  13       32.94       30.18     11.03 o
   0  10  13        9.35        1.15     10.04 o
   1  10  13       18.28       -7.31     10.39 o
   2  10  13       29.89       41.44      6.52 o
   3  10  13       10.76       18.64      8.56 o
   4  10  13       37.56       27.34      7.85 o
   5  10  13        3.32       16.32      8.40 o
  -5  11  13        8.76        0.62     13.79 o
  -4  11  13        0.23       -6.19     10.84 o
  -3  11  13       59.56       31.06     13.17 o
  -2  11  13       16.12       11.22     11.27 o
  -1  11  13        1.99        4.90     10.07 o
   0  11  13       68.87       98.38     15.45 o
   1  11  13       17.34       10.36     10.76 o
   2  11  13       33.69       48.39      7.61 o
   3  11  13       10.07       17.62      6.62 o
   4  11  13        0.12        1.07      6.80 o
   5  11  13        1.40        3.70     11.14 o
  -4  12  13       24.08       22.81     14.11 o
  -3  12  13        3.06        4.10     11.33 o
  -2  12  13       71.38       89.57     15.93 o
  -1  12  13        0.09       12.10     11.14 o
   0  12  13       11.55       18.69     11.41 o
   1  12  13       23.27       45.57     13.07 o
   2  12  13        9.25        3.35     11.75 o
   3  12  13        0.82       -2.31      6.57 o
   4  12  13        0.43        9.50      8.57 o
   5  12  13        0.80        3.03     11.62 o
  -4  13  13        4.59       10.23     13.68 o
  -3  13  13        0.05       12.02     12.40 o
  -2  13  13        0.01       -9.77     10.60 o
  -1  13  13        3.59        1.95     11.43 o
   0  13  13        0.67       -1.34     11.27 o
   1  13  13       33.23       24.42     12.45 o
   2  13  13       13.72        6.99     12.77 o
   3  13  13        4.03        3.69      6.74 o
   4  13  13       14.66        5.11      9.51 o
  -3  14  13       11.21       10.66     13.47 o
  -2  14  13       11.12       17.46     12.93 o
  -1  14  13        4.53        4.77     11.49 o
   0  14  13       19.65        2.30     12.26 o
   1  14  13        8.44       12.61     13.17 o
   2  14  13        1.05       16.31     12.88 o
  -2  15  13        0.00        1.98     12.32 o
  -1  15  13       24.73        6.59     12.40 o
   0  15  13        8.69       -4.98     13.07 o
   1  15  13        0.59       26.48     13.50 o
  -8   0  14        1.38        7.68     18.15 o
  -6   0  14        4.29        9.35     13.82 o
  -4   0  14       25.66       23.03     12.02 o
  -2   0  14      106.22      103.20     13.17 o
   0   0  14     1025.79      908.46     27.31 o
   2   0  14        6.73       -6.30      6.30 o
   4   0  14      150.81      197.06     14.89 o
   6   0  14       30.62       31.32     11.75 o
  -8   1  14        0.39       22.81     19.49 o
  -7   1  14        1.46       -1.57     10.81 o
  -6   1  14        0.19       10.28      9.62 o
  -5   1  14       12.11        7.88     11.86 o
  -4   1  14      187.62      173.71     12.89 o
  -3   1  14        0.30       -3.90      6.26 o
  -2   1  14       29.89       26.96      5.47 o
  -1   1  14       30.63       52.58      4.94 o
   0   1  14      214.46      235.42      8.74 o
   1   1  14       36.01       35.57      6.35 o
   2   1  14       83.58       75.90      5.75 o
   3   1  14       56.81       55.38      9.65 o
   4   1  14      101.24       97.39      8.24 o
   5   1  14        6.01        4.78      6.76 o
   6   1  14        2.40       -8.19      8.19 o
  -7   2  14        1.92       -3.36     18.29 o
  -6   2  14        0.49        0.99      9.55 o
  -5   2  14       64.89       72.33     17.58 o
  -4   2  14       42.45       46.92      9.03 o
  -3   2  14        0.18       -2.43      5.92 o
  -2   2  14       11.16        0.28      4.38 o
  -1   2  14      250.70      261.71     10.69 o
   0   2  14     1067.31     1019.96     30.12 o
   1   2  14      156.17      144.21      6.53 o
   2   2  14       25.49       22.31      4.47 o
   3   2  14        5.12        6.96      4.27 o
   4   2  14       26.42       26.86      6.20 o
   5   2  14        0.42        4.92      6.53 o
   6   2  14        0.01        5.83     13.78 o
  -7   3  14        0.37        6.04     10.92 o
  -6   3  14        9.06       20.38     10.39 o
  -5   3  14        0.26        0.25      8.42 o
  -4   3  14       17.37       30.13      8.81 o
  -3   3  14        7.62        9.10      4.93 o
  -2   3  14       15.68       18.81      5.00 o
  -1   3  14      535.12      525.18     15.46 o
   0   3  14       24.06       23.94      5.03 o
   1   3  14      132.82      149.05      7.58 o
   2   3  14        6.28        5.31      3.88 o
   3   3  14       71.38       71.65      7.91 o
   4   3  14        2.08        1.91      5.49 o
   5   3  14        2.81        8.42      7.62 o
   6   3  14        2.22       -4.98      8.24 o
   7   3  14        0.40       -4.50     18.56 o
  -7   4  14        3.25        1.98     15.34 o
  -6   4  14       11.49       11.72      9.82 o
  -5   4  14       58.59       54.58     10.42 o
  -4   4  14      132.73      136.22     11.98 o
  -3   4  14       52.45       47.41      6.15 o
  -2   4  14       20.10       18.82      5.05 o
  -1   4  14       89.60       90.21      7.35 o
   0   4  14       13.20       10.50      4.40 o
   1   4  14        3.12        4.52      5.08 o
   2   4  14      113.79      118.12      6.33 o
   3   4  14       11.43        9.37      4.44 o
   4   4  14        1.28       -5.22      5.22 o
   5   4  14       66.58       74.92      9.69 o
   6   4  14        3.02       11.04      9.04 o
  -7   5  14        0.04       -4.50     14.67 o
  -6   5  14       11.13        1.63     10.27 o
  -5   5  14       54.52       73.80     11.30 o
  -4   5  14       24.08       29.94      8.66 o
  -3   5  14       17.77       18.93      5.34 o
  -2   5  14      140.90      137.24     10.30 o
  -1   5  14       31.03       29.84      7.10 o
   0   5  14       14.78        9.66      4.54 o
   1   5  14       95.46      113.23      5.76 o
   2   5  14      114.33      104.16      6.11 o
   3   5  14        0.43       -4.57      4.78 o
   4   5  14       29.23       24.81      7.53 o
   5   5  14        4.41       19.09      8.35 o
   6   5  14       15.73       30.71      9.81 o
  -6   6  14       10.33        7.71     14.83 o
  -5   6  14        2.35       -0.08      8.51 o
  -4   6  14        6.53       15.29      8.65 o
  -3   6  14       14.94        8.17      5.14 o
  -2   6  14      249.45      255.24     10.89 o
  -1   6  14       36.14       43.35      8.48 o
   0   6  14       37.61       37.91      5.15 o
   1   6  14      386.64      441.91     14.04 o
   2   6  14       66.37       71.86      6.23 o
   3   6  14       12.11        7.80      6.11 o
   4   6  14        0.37       -0.18      6.51 o
   5   6  14       18.58       24.34      8.68 o
   6   6  14        0.11        0.25     11.50 o
  -6   7  14       36.78       31.52     15.82 o
  -5   7  14       30.47       31.97     16.04 o
  -4   7  14       34.22       30.23      9.24 o
  -3   7  14       22.89       19.42      7.67 o
  -2   7  14       16.72       22.08      5.24 o
  -1   7  14       59.78       55.59      5.71 o
   0   7  14       64.13       58.37      5.66 o
   1   7  14      173.78      149.79     19.34 o
   2   7  14       79.10       83.88      9.97 o
   3   7  14        8.40        7.53      6.36 o
   4   7  14       21.30       20.07      7.51 o
   5   7  14        1.47        7.96      8.24 o
   6   7  14       24.66       20.24     15.56 o
  -6   8  14       34.35       65.98     17.99 o
  -5   8  14       36.71       65.23     16.20 o
  -4   8  14       42.07       51.28     14.62 o
  -3   8  14      223.21      236.41     21.56 o
  -2   8  14       30.65       18.33      6.91 o
  -1   8  14       40.31       33.90     11.59 o
   0   8  14        1.44        0.17      5.42 o
   1   8  14       34.18       48.06     12.64 o
   2   8  14       55.44       39.19      6.70 o
   3   8  14       68.09       80.54      8.67 o
   4   8  14       26.08       16.62      7.90 o
   5   8  14        5.19        6.41      8.36 o
   6   8  14        0.53       -4.18     16.36 o
  -5   9  14        0.04       14.08     14.46 o
  -4   9  14        2.16        9.80     13.17 o
  -3   9  14       53.05       56.39     15.10 o
  -2   9  14        8.63       17.03     11.27 o
  -1   9  14        7.53       17.49     11.33 o
   0   9  14        2.79      -10.20     10.20 o
   1   9  14        0.52        8.06     10.55 o
   2   9  14       54.29       37.93      8.12 o
   3   9  14       39.68       47.63      7.69 o
   4   9  14        0.80        3.05      7.33 o
   5   9  14        0.00        0.11      8.20 o
  -5  10  14        0.10       21.39     14.54 o
  -4  10  14       22.53       21.31     13.68 o
  -3  10  14       12.69        3.27     12.42 o
  -2  10  14       18.49       13.31     11.51 o
  -1  10  14      113.21      110.21     16.01 o
   0  10  14       27.07       19.09     11.33 o
   1  10  14        4.90       -1.04     10.52 o
   2  10  14        4.20       18.50      6.03 o
   3  10  14        0.29       -5.20      6.05 o
   4  10  14        7.63       -1.97      7.14 o
   5  10  14        4.71        2.79      9.60 o
  -5  11  14       10.33       -8.27     12.67 o
  -4  11  14        0.15       -2.65     12.59 o
  -3  11  14        1.46        0.37     12.00 o
  -2  11  14        3.25        1.71     10.55 o
  -1  11  14        1.36       12.53     10.74 o
   0  11  14        1.52       21.15     12.21 o
   1  11  14        1.38       -6.80     11.38 o
   2  11  14        4.09       -9.64     10.95 o
   3  11  14        5.26       -2.47      6.12 o
   4  11  14        0.98       -6.10      7.90 o
   5  11  14        6.98       -1.26     12.13 o
  -4  12  14       51.94       50.02     16.76 o
  -3  12  14        1.60        0.86     11.22 o
  -2  12  14        0.61        4.15     11.38 o
  -1  12  14        9.93        7.82     11.27 o
   0  12  14        4.30        4.93     11.67 o
   1  12  14        9.25        2.09     11.38 o
   2  12  14       25.02       33.95     13.31 o
   3  12  14       12.52       12.73      7.96 o
   4  12  14       19.83       29.37     11.01 o
  -3  13  14        0.08       -4.82     12.85 o
  -2  13  14        0.37       22.09     12.08 o
  -1  13  14        0.46       11.84     11.97 o
   0  13  14       10.23        9.05     12.42 o
   1  13  14       12.73       16.90     12.83 o
   2  13  14       19.85       17.38     13.95 o
   3  13  14        6.09       25.52      9.53 o
   4  13  14        2.57        2.01     10.09 o
  -2  14  14       20.59       37.27     14.89 o
  -1  14  14        0.49       13.71     12.10 o
   0  14  14        4.31      -12.16     12.16 o
   1  14  14       24.96       27.98     14.43 o
  -1  15  14        0.29      -12.42     12.42 o
   0  15  14        7.50       -2.84     12.13 o
  -7   0  15        3.42      -13.50     15.91 o
  -5   0  15       24.42       29.86     13.68 o
  -3   0  15      525.39      498.13     28.81 o
  -1   0  15     1744.42     1783.38     67.93 o
   1   0  15      581.33      594.67     22.37 o
   3   0  15      339.93      328.89     17.46 o
   5   0  15        1.04       -7.01     12.08 o
  -7   1  15        2.93       -5.97     12.00 o
  -6   1  15        1.28       -9.15      9.15 o
  -5   1  15       32.49       20.96      9.51 o
  -4   1  15       60.00       58.24      9.82 o
  -3   1  15       31.31       41.58      8.98 o
  -2   1  15      207.12      202.62     21.31 o
  -1   1  15      129.20      138.05      8.66 o
   0   1  15       58.82       84.31     10.22 o
   1   1  15      419.62      392.61     10.99 o
   2   1  15        0.02       -1.28      4.83 o
   3   1  15      225.68      219.52     10.15 o
   4   1  15       99.24       95.91      8.38 o
   5   1  15       12.48        6.97      6.97 o
   6   1  15        4.61       -5.11     11.70 o
  -7   2  15        3.53        0.97     11.32 o
  -6   2  15       32.49       42.44     11.17 o
  -5   2  15        1.40        5.56      8.84 o
  -4   2  15        3.51       -0.13      8.09 o
  -3   2  15      106.40       80.90      9.69 o
  -2   2  15      132.59      130.45      8.36 o
  -1   2  15       39.82       51.57      6.47 o
   0   2  15     2032.03     1985.71     42.37 o
   1   2  15       75.63       96.18      5.94 o
   2   2  15       32.30       27.41      4.87 o
   3   2  15       14.40       16.95      5.63 o
   4   2  15        1.67        1.63      5.64 o
   5   2  15        7.68       -7.49      7.49 o
   6   2  15        9.15        5.49     11.40 o
  -7   3  15        0.14      -17.07     18.17 o
  -6   3  15        0.07        3.68     10.07 o
  -5   3  15       16.73       20.45      9.33 o
  -4   3  15       91.99       85.24     11.10 o
  -3   3  15       54.85       56.10      8.86 o
  -2   3  15      135.16      145.31      8.62 o
  -1   3  15      368.95      400.94     13.87 o
   0   3  15       77.62       84.07      7.01 o
   1   3  15        3.38       10.23      4.07 o
   2   3  15      179.16      156.98      7.34 o
   3   3  15       19.68       14.67      4.88 o
   4   3  15        0.46       -2.11      5.60 o
   5   3  15       21.12       12.75      8.32 o
   6   3  15        0.27       11.72     12.36 o
  -7   4  15       22.98       36.71     18.13 o
  -6   4  15        0.19       -9.64      9.64 o
  -5   4  15       30.81       36.90     10.27 o
  -4   4  15        0.91       -7.03      7.34 o
  -3   4  15      129.76      111.32      8.42 o
  -2   4  15      187.52      205.65     10.15 o
  -1   4  15       97.75      103.15      9.32 o
   0   4  15       95.12       91.40      7.19 o
   1   4  15      172.06      184.24      7.54 o
   2   4  15      141.79      145.75      7.10 o
   3   4  15       30.92       27.06      6.10 o
   4   4  15       20.92       27.37      7.80 o
   5   4  15        8.89        1.99      8.30 o
   6   4  15        1.49        6.95     12.11 o
  -6   5  15       36.54       28.87     16.60 o
  -5   5  15       19.12       23.56     10.04 o
  -4   5  15        0.14       -0.82      8.00 o
  -3   5  15        0.05        0.60      5.45 o
  -2   5  15        3.93        4.94      4.96 o
  -1   5  15      245.86      231.14     10.56 o
   0   5  15       79.33       65.99      6.59 o
   1   5  15      200.62      210.02     10.16 o
   2   5  15        6.34        8.16      4.95 o
   3   5  15        3.74       -6.05      6.05 o
   4   5  15       30.79       60.80     11.60 o
   5   5  15       32.46       29.41     10.93 o
   6   5  15       35.32       58.87     37.94 o
  -6   6  15        1.42      -13.31     13.31 o
  -5   6  15        9.67       13.17     15.05 o
  -4   6  15      114.64      136.05     24.90 o
  -3   6  15       73.88       68.44      9.87 o
  -2   6  15       34.53       27.96      5.48 o
  -1   6  15       28.45       31.63      7.76 o
   0   6  15      197.69      200.23      9.69 o
   1   6  15      218.08      249.15     10.76 o
   2   6  15       39.82       31.97      5.54 o
   3   6  15        9.90        6.25      6.22 o
   4   6  15       17.13       30.09     11.05 o
   5   6  15        4.85       10.69      8.45 o
   6   6  15        0.01       -6.20     11.77 o
  -6   7  15       10.08       17.24     17.03 o
  -5   7  15        2.79       -5.86     13.07 o
  -4   7  15        3.26       16.01     13.87 o
  -3   7  15       39.39       43.41      9.67 o
  -2   7  15      156.33      157.54     11.83 o
  -1   7  15       31.73       32.11      7.38 o
   0   7  15       89.08       87.09      8.83 o
   1   7  15       41.10       46.30     13.39 o
   2   7  15       51.67       57.36     12.10 o
   3   7  15       11.67       17.00     14.21 o
   4   7  15        0.67       11.68      8.94 o
   5   7  15       26.57       33.84      9.39 o
   6   7  15        1.00       -1.07     16.15 o
  -5   8  15       43.99       31.52     15.53 o
  -4   8  15       33.33       20.24     14.33 o
  -3   8  15       74.30       51.01     14.27 o
  -2   8  15        4.30        0.94     10.90 o
  -1   8  15        1.84        2.62     10.42 o
   0   8  15       38.75       21.61     11.78 o
   1   8  15        0.36        5.84     12.37 o
   2   8  15       38.63       27.12      6.51 o
   3   8  15      105.14      117.27     10.16 o
   4   8  15        1.24        7.67      7.38 o
   5   8  15        5.44       11.15      8.70 o
  -5   9  15        1.26        3.75     13.31 o
  -4   9  15        7.29        6.59     13.04 o
  -3   9  15       35.32       29.05     14.49 o
  -2   9  15       11.58       17.27     12.18 o
  -1   9  15       11.32       16.28     11.35 o
   0   9  15       26.67       39.17     12.67 o
   1   9  15        3.99       -1.71     11.01 o
   2   9  15        2.59       10.92      9.33 o
   3   9  15       13.09       16.58      7.05 o
   4   9  15       31.57       28.70     13.80 o
   5   9  15        0.00        3.29      8.22 o
  -5  10  15        0.00      -12.37     12.37 o
  -4  10  15       21.61       23.43     14.94 o
  -3  10  15        2.48        2.68     12.32 o
  -2  10  15       10.44        3.78     12.48 o
  -1  10  15       11.89       -4.18     11.67 o
   0  10  15       10.39       29.08     12.69 o
   1  10  15       19.71       17.57     12.32 o
   2  10  15        2.09        8.97     12.16 o
   3  10  15       24.97       36.97      7.71 o
   4  10  15       38.84       42.90      8.77 o
  -4  11  15        0.21        7.04     14.19 o
  -3  11  15       11.39       -6.16     13.07 o
  -2  11  15        0.47      -10.71     10.71 o
  -1  11  15        0.04       -9.51      9.51 o
   0  11  15       15.04       32.77     13.15 o
   1  11  15        1.86        0.48     12.48 o
   2  11  15        1.56        2.54     13.42 o
   3  11  15        2.43       -4.88      6.40 o
   4  11  15       30.39       16.60     11.17 o
  -3  12  15        4.76        3.61     12.40 o
  -2  12  15        0.04       -2.60     12.67 o
  -1  12  15        0.23       -3.80     10.76 o
   0  12  15        0.43       -3.75     11.70 o
   1  12  15       16.24        9.77     13.28 o
   2  12  15       18.53        9.40     13.42 o
   3  12  15        1.45       -9.33      9.33 o
   4  12  15        0.01        0.62     10.50 o
  -3  13  15        2.21      -11.14     13.17 o
  -2  13  15        2.45       -9.26     12.34 o
  -1  13  15        1.28        4.12     12.08 o
   0  13  15        9.72       12.00     13.07 o
   1  13  15        0.03       24.39     14.30 o
   2  13  15        7.75        1.39     12.91 o
  -1  14  15        1.16      -11.03     11.03 o
   0  14  15       23.76       21.23     14.19 o
  -6   0  16        2.43       -3.53     13.87 o
  -4   0  16      100.72       81.29     15.53 o
  -2   0  16      719.53      737.91     36.79 o
   0   0  16      317.63      368.18     24.31 o
   2   0  16       57.33       54.51     10.95 o
   4   0  16       40.37       35.75     10.56 o
  -7   1  16        3.09       10.28     15.56 o
  -6   1  16        1.89       10.06     10.33 o
  -5   1  16       83.54       78.82     11.89 o
  -4   1  16        1.23        3.83      8.01 o
  -3   1  16        0.46       -2.55      7.05 o
  -2   1  16       81.37       72.51      9.57 o
  -1   1  16        3.13       16.69      9.93 o
   0   1  16      380.50      354.99     17.09 o
   1   1  16       11.06        7.32      5.06 o
   2   1  16       72.76       74.59     12.90 o
   3   1  16        8.00        9.37      5.85 o
   4   1  16        1.61        4.35      7.25 o
   5   1  16        0.49       -3.79      8.05 o
  -7   2  16        8.01       -1.76     13.74 o
  -6   2  16        5.08        8.22     10.84 o
  -5   2  16        0.15        2.22      8.83 o
  -4   2  16       28.44       27.18      8.99 o
  -3   2  16       18.80       19.12      8.10 o
  -2   2  16      123.03      124.80     14.55 o
  -1   2  16     1042.32     1064.36     26.39 o
   0   2  16      125.81      138.68     10.05 o
   1   2  16       18.13       26.23      4.59 o
   2   2  16       51.32       44.78      6.32 o
   3   2  16        0.29       -1.20      5.33 o
   4   2  16        0.10       -5.90      5.90 o
   5   2  16       21.95       29.76      9.56 o
  -7   3  16        1.21        7.82     18.42 o
  -6   3  16       38.19       40.51     12.09 o
  -5   3  16       31.82       23.73     10.06 o
  -4   3  16       82.61       80.07     11.24 o
  -3   3  16       63.84       73.94     10.13 o
  -2   3  16       47.99       45.26      9.04 o
  -1   3  16      218.75      216.96     10.66 o
   0   3  16       46.75       55.23      6.59 o
   1   3  16       59.66       62.20      9.61 o
   2   3  16        0.14       -4.04      4.04 o
   3   3  16        4.84        4.28      5.47 o
   4   3  16        1.41       13.87      7.23 o
   5   3  16        3.72       10.60      8.69 o
   6   3  16        0.10      -17.30     17.30 o
  -6   4  16       11.72        6.45     16.39 o
  -5   4  16       17.53       20.58     10.61 o
  -4   4  16       90.19       90.24     11.86 o
  -3   4  16      148.95      154.17     12.77 o
  -2   4  16       49.53       56.99      6.91 o
  -1   4  16       37.28       69.32     11.52 o
   0   4  16       31.40       24.14     11.83 o
   1   4  16       12.20       12.21      5.20 o
   2   4  16      141.30      115.12      8.07 o
   3   4  16       16.21        1.49      5.67 o
   4   4  16       12.99       12.17      7.67 o
   5   4  16        0.55       -1.43      8.24 o
   6   4  16        2.74        2.25     21.05 o
  -6   5  16        0.59        2.17     14.94 o
  -5   5  16        0.02       -2.30     13.20 o
  -4   5  16       17.32       25.40      9.54 o
  -3   5  16       48.29       59.24     20.87 o
  -2   5  16      278.33      253.93     19.42 o
  -1   5  16       24.07       21.50      5.48 o
   0   5  16       18.44       31.56      5.80 o
   1   5  16       39.60       46.45      8.66 o
   2   5  16       51.91       43.17      6.20 o
   3   5  16        0.01       -6.17      6.17 o
   4   5  16        0.72       -6.66      6.66 o
   5   5  16       22.23       24.17      9.25 o
   6   5  16        9.53       -0.54     20.75 o
  -6   6  16        5.94        4.39     16.41 o
  -5   6  16       44.38       44.26     17.75 o
  -4   6  16       24.68       36.76     15.69 o
  -3   6  16       35.14       46.68      9.39 o
  -2   6  16       34.71       40.80      8.61 o
  -1   6  16       25.04       23.38      7.50 o
   0   6  16       35.33       40.97      8.06 o
   1   6  16       36.31       15.07     14.83 o
   2   6  16       15.96        7.80      6.34 o
   3   6  16       19.17       27.87      9.01 o
   4   6  16        3.21       -0.65      7.44 o
   5   6  16        5.61       13.16      9.01 o
  -5   7  16       14.59       14.43     14.59 o
  -4   7  16       44.82       38.32     15.72 o
  -3   7  16        7.07       -0.64     11.54 o
  -2   7  16        7.18        0.48     11.27 o
  -1   7  16       20.87       28.52     12.42 o
   0   7  16        5.80       12.96     12.10 o
   1   7  16      146.96      134.77     18.56 o
   2   7  16        0.84       -1.73      5.77 o
   3   7  16        1.50        2.19      6.58 o
   4   7  16       17.48        7.00      7.90 o
   5   7  16       31.88       38.85     13.59 o
  -5   8  16        8.16       33.55     15.96 o
  -4   8  16        1.89        9.59     13.84 o
  -3   8  16       40.04       66.33     16.23 o
  -2   8  16        3.50        2.52     11.51 o
  -1   8  16       10.89       30.15     12.61 o
   0   8  16        0.64       11.97     12.48 o
   1   8  16        2.05       13.36     12.72 o
   2   8  16        5.17       12.86      6.58 o
   3   8  16        1.75        8.26      7.35 o
   4   8  16       14.76       16.40      8.11 o
   5   8  16        0.66        7.70     12.12 o
  -5   9  16        9.26       32.80     16.68 o
  -4   9  16        4.91        1.31     13.47 o
  -3   9  16        6.79        5.65     12.61 o
  -2   9  16        2.97       26.78     13.68 o
  -1   9  16       15.46       32.29     13.01 o
   0   9  16       14.55        6.91     12.59 o
   1   9  16       39.68       19.57     12.91 o
   2   9  16       71.13       85.12     30.44 o
   3   9  16       47.72       54.17      8.69 o
   4   9  16        1.03        2.72      7.67 o
   5   9  16       11.66       17.67     17.38 o
  -4  10  16        3.91       22.30     14.57 o
  -3  10  16        3.99       -6.00     12.61 o
  -2  10  16       19.73       26.64     13.87 o
  -1  10  16        0.24        9.85     11.73 o
   0  10  16        6.25       -8.73     11.94 o
   1  10  16       11.27       26.72     14.62 o
   2  10  16       22.01       -7.02     13.33 o
   3  10  16       28.20       35.07      8.20 o
   4  10  16        0.67       -8.73      8.73 o
  -4  11  16        3.33       16.87     14.43 o
  -3  11  16        1.03       -4.26     13.28 o
  -2  11  16       14.29       28.04     13.58 o
  -1  11  16       17.45       10.34     12.10 o
   0  11  16        6.37       27.37     14.08 o
   1  11  16        0.54       15.42     14.11 o
   2  11  16       11.92        5.78     13.44 o
   3  11  16       43.49       42.49      8.34 o
   4  11  16        3.07       22.04     12.24 o
  -3  12  16        0.32       -1.12     13.20 o
  -2  12  16        0.68       20.46     14.27 o
  -1  12  16        1.39       10.98     13.31 o
   0  12  16        2.42       -3.96     13.74 o
   1  12  16       14.71       -2.87     12.50 o
   2  12  16        0.29        3.94     12.99 o
   3  12  16        1.70       31.09     11.11 o
  -2  13  16        2.29        9.10     13.95 o
  -1  13  16       17.31        6.85     12.67 o
   0  13  16        0.24       -9.37     11.70 o
   1  13  16        3.01      -12.45     12.45 o
  -7   0  17        0.21      -17.40     17.94 o
  -5   0  17        0.12       -1.66     13.36 o
  -3   0  17       93.52      112.81     16.28 o
  -1   0  17      339.41      349.09     24.26 o
   1   0  17       13.32       16.98     11.78 o
   3   0  17        0.27       -7.86      7.86 o
   5   0  17        2.59       12.05     15.56 o
  -7   1  17        2.02        8.82     13.11 o
  -6   1  17        3.11       -1.28     10.86 o
  -5   1  17        0.72       -1.42      9.16 o
  -4   1  17        1.76        1.92      8.36 o
  -3   1  17       28.43       35.61      9.06 o
  -2   1  17        1.50        0.33      7.45 o
  -1   1  17       10.67       24.71      8.28 o
   0   1  17       74.15       76.93     10.42 o
   1   1  17        0.18       -2.62      9.97 o
   2   1  17        0.00        4.03      5.51 o
   3   1  17        1.09       -5.73      5.73 o
   4   1  17       21.59       19.65      7.33 o
   5   1  17        0.27        6.25      8.81 o
  -7   2  17        1.93      -16.87     16.87 o
  -6   2  17        3.17        3.22     11.00 o
  -5   2  17        9.61       13.27      9.89 o
  -4   2  17        1.59       -1.82      9.67 o
  -3   2  17       28.46       41.64      9.76 o
  -2   2  17       17.13        9.45      7.97 o
  -1   2  17        8.24        0.11     13.40 o
   0   2  17        6.96        7.64      7.45 o
   1   2  17        9.56        4.59      9.85 o
   2   2  17        4.06       -2.41      5.32 o
   3   2  17       35.50       36.67      6.96 o
   4   2  17        0.29       -8.22     10.09 o
   5   2  17        0.82       -4.19      8.12 o
  -6   3  17        4.94        3.19     16.49 o
  -5   3  17        0.60        6.16     10.16 o
  -4   3  17        8.93        3.33     13.20 o
  -3   3  17       16.15       17.00      8.17 o
  -2   3  17       13.88        7.23      7.66 o
  -1   3  17       48.56       47.50      6.49 o
   0   3  17       25.18       28.30      6.06 o
   1   3  17       17.93       11.50      6.93 o
   2   3  17        0.42       -1.69      5.14 o
   3   3  17        1.39       -4.37      6.85 o
   4   3  17       12.58        2.86      7.45 o
   5   3  17       10.64        6.09      8.52 o
  -6   4  17        0.11       15.16     15.66 o
  -5   4  17        5.44        8.02     10.40 o
  -4   4  17       56.88       54.14     12.53 o
  -3   4  17       12.56        4.77      8.43 o
  -2   4  17       19.71       23.68      8.58 o
  -1   4  17       37.88       26.85      6.04 o
   0   4  17       61.28       53.44      6.80 o
   1   4  17       47.97       52.09      9.47 o
   2   4  17        5.03       -5.31      5.31 o
   3   4  17        3.19       -2.96      6.76 o
   4   4  17        6.51       -2.91      7.29 o
   5   4  17        0.34       -4.13     11.58 o
  -6   5  17        0.11        7.95     15.88 o
  -5   5  17        0.28       -9.26     14.97 o
  -4   5  17       23.84       16.92     14.38 o
  -3   5  17        7.97        0.04      8.26 o
  -2   5  17       12.40        3.39      7.81 o
  -1   5  17       16.71       22.79      8.06 o
   0   5  17       71.36       54.38      9.03 o
   1   5  17       99.20      103.32     11.01 o
   2   5  17       28.29       33.50      7.60 o
   3   5  17        0.28       -0.33      7.87 o
   4   5  17        5.51        8.15      8.23 o
   5   5  17        0.00       -3.39     11.01 o
  -5   6  17       32.10       34.52     16.82 o
  -4   6  17       32.05       40.46     15.88 o
  -3   6  17       92.87       85.85     16.98 o
  -2   6  17        0.03      -10.20     11.35 o
  -1   6  17       20.36       23.97     12.61 o
   0   6  17       20.45       12.88     12.93 o
   1   6  17       41.53       34.09     14.54 o
   2   6  17       20.16       31.40     10.82 o
   3   6  17        9.73        0.86      7.29 o
   4   6  17       24.44       22.11      8.73 o
   5   6  17        2.59       11.82     11.49 o
  -5   7  17        0.10       -7.79     13.60 o
  -4   7  17       18.21       28.06     15.61 o
  -3   7  17        9.50       24.55     15.29 o
  -2   7  17        2.09        4.50     12.29 o
  -1   7  17        9.90        6.35     11.51 o
   0   7  17       45.36       36.98     14.22 o
   1   7  17        2.91       -3.64     12.53 o
   2   7  17       20.70       25.76     10.75 o
   3   7  17        2.28       -6.10      8.96 o
   4   7  17        9.81        8.01     12.16 o
   5   7  17        0.23       -2.02     11.90 o
  -5   8  17        0.97       25.04     16.55 o
  -4   8  17        0.24       -3.59     13.60 o
  -3   8  17        2.23       19.39     13.98 o
  -2   8  17        2.15       -5.65     11.46 o
  -1   8  17       28.41       40.78     14.03 o
   0   8  17       19.01       16.12     13.17 o
   1   8  17        0.28        5.11     12.67 o
   2   8  17       18.02       10.69     22.49 o
   3   8  17        0.98       -6.87      6.87 o
   4   8  17        0.05        2.48      7.72 o
   5   8  17        1.54        5.44     17.14 o
  -4   9  17        0.62        7.66     13.95 o
  -3   9  17        0.43       -5.30     13.36 o
  -2   9  17        7.89       -0.54     12.32 o
  -1   9  17       20.42       24.74     13.87 o
   0   9  17        2.02       26.00     13.87 o
   1   9  17       15.43       26.37     14.30 o
   2   9  17       14.96       14.19     14.14 o
   3   9  17        3.89       -1.98      6.98 o
   4   9  17        1.47       -0.33      7.97 o
  -4  10  17       17.95        5.27     15.29 o
  -3  10  17        0.56       11.70     14.06 o
  -2  10  17        2.32        1.10     12.42 o
  -1  10  17       14.61       21.47     13.50 o
   0  10  17        0.42        0.29     13.28 o
   1  10  17        0.01        3.75     13.44 o
   2  10  17        0.64       -0.54     13.23 o
   3  10  17       31.18       25.88     12.97 o
   4  10  17        0.78        6.05     17.32 o
  -3  11  17        1.36        7.47     14.27 o
  -2  11  17        0.02       16.39     13.36 o
  -1  11  17       12.25       13.42     13.23 o
   0  11  17        1.22        6.43     13.07 o
   1  11  17        0.15        5.84     13.01 o
   2  11  17       23.27        6.16     15.02 o
   3  11  17        2.83       28.95     11.59 o
  -2  12  17        0.05        8.84     13.39 o
  -1  12  17        0.42        2.97     14.22 o
   0  12  17       28.88        9.61     13.84 o
   1  12  17        2.18        3.37     13.71 o
  -6   0  18        2.30       11.17     17.19 o
  -4   0  18       60.12       53.37     15.37 o
  -2   0  18        0.02        0.67     11.46 o
   0   0  18      135.48      135.44     17.81 o
   2   0  18        2.21       -9.17     12.06 o
   4   0  18       11.41       26.24     10.44 o
  -6   1  18        0.86       17.31     12.05 o
  -5   1  18        0.33        6.65     10.21 o
  -4   1  18       22.96       19.82     11.29 o
  -3   1  18        0.03       -2.84     12.40 o
  -2   1  18        0.05        9.64      8.24 o
  -1   1  18       74.67       47.79      9.29 o
   0   1  18       28.74       26.22     15.34 o
   1   1  18       31.26       26.90      9.62 o
   2   1  18        0.14       -1.28      5.64 o
   3   1  18       70.72       56.36      8.13 o
   4   1  18        1.40        5.89      8.05 o
  -6   2  18        9.80       14.25     16.60 o
  -5   2  18       14.01       15.19     10.52 o
  -4   2  18        0.59       -5.13      8.89 o
  -3   2  18        0.74       -2.60      8.45 o
  -2   2  18       23.72       26.69      8.69 o
  -1   2  18       42.73       41.08      9.05 o
   0   2  18       32.63       27.08     15.73 o
   1   2  18       32.09       44.35      9.44 o
   2   2  18       12.46       13.15      6.15 o
   3   2  18        6.89        0.81      7.27 o
   4   2  18        2.31        0.00      7.97 o
  -6   3  18        0.19        3.94     17.51 o
  -5   3  18        0.67       -2.59      9.62 o
  -4   3  18        0.92       -7.82      9.15 o
  -3   3  18        1.75       16.10      9.18 o
  -2   3  18       27.60       29.93      9.09 o
  -1   3  18        5.09        7.20      9.88 o
   0   3  18        0.82        8.78     10.40 o
   1   3  18       11.95        3.69      8.29 o
   2   3  18       81.97       85.49     10.73 o
   3   3  18        2.12        0.10      7.08 o
   4   3  18        3.10       -3.72     11.09 o
   5   3  18        0.99        9.51     19.81 o
  -6   4  18        0.22       10.74     17.43 o
  -5   4  18        8.43       17.73     15.88 o
  -4   4  18       10.99       19.09     14.51 o
  -3   4  18        2.27        1.37      8.82 o
  -2   4  18      115.62      138.98     17.28 o
  -1   4  18       33.07       34.81      9.02 o
   0   4  18       25.81        9.74      8.27 o
   1   4  18        0.14        4.69      8.34 o
   2   4  18        0.01       -0.02      6.51 o
   3   4  18        1.54        2.88      8.25 o
   4   4  18        0.62       -5.42      9.92 o
   5   4  18        0.02       19.33     21.18 o
  -5   5  18        1.47       -6.37     14.30 o
  -4   5  18       18.25       31.89     15.42 o
  -3   5  18       45.03       29.94     14.46 o
  -2   5  18       15.93       -1.87     12.40 o
  -1   5  18       21.64       37.14     14.35 o
   0   5  18       21.57       15.69     12.83 o
   1   5  18        0.41      -13.09     13.09 o
   2   5  18       38.27       45.13      8.29 o
   3   5  18        5.83       10.00      7.56 o
   4   5  18        9.14        6.55      8.59 o
   5   5  18        0.90       20.83     18.77 o
  -5   6  18       16.30       35.80     17.08 o
  -4   6  18        4.70        7.23     14.94 o
  -3   6  18        6.34        1.87     14.91 o
  -2   6  18       13.45       11.19     13.90 o
  -1   6  18       53.75       46.75     14.54 o
   0   6  18        8.74       -1.29     11.70 o
   1   6  18       41.41       58.29     16.82 o
   2   6  18        1.49       -0.81      6.86 o
   3   6  18        1.15        1.20      7.42 o
   4   6  18        0.64       12.07      8.86 o
   5   6  18        0.16       13.15     19.52 o
  -5   7  18       10.18       11.92     15.99 o
  -4   7  18       37.24       45.04     17.43 o
  -3   7  18       25.78       28.54     15.74 o
  -2   7  18        4.18        1.23     13.90 o
  -1   7  18        0.22      -10.34     12.16 o
   0   7  18        0.28       11.67     13.09 o
   1   7  18        4.32       13.50     15.34 o
   2   7  18        3.32       -0.24     15.88 o
   3   7  18        8.94        9.82      7.71 o
   4   7  18        1.36       28.41     24.15 o
  -4   8  18        5.45        1.45     14.30 o
  -3   8  18       12.19       17.59     15.10 o
  -2   8  18       21.05        2.33     12.61 o
  -1   8  18        2.03      -11.51     12.18 o
   0   8  18        6.29       -0.80     12.34 o
   1   8  18        3.61        4.66     15.21 o
   2   8  18       17.76       16.71     15.10 o
   3   8  18       11.53        1.48      7.45 o
   4   8  18        7.12       10.88     13.42 o
  -4   9  18        0.51       27.50     15.82 o
  -3   9  18        0.00      -12.67     12.67 o
  -2   9  18        0.36        3.70     13.82 o
  -1   9  18        0.08      -10.71     12.32 o
   0   9  18        0.38       21.77     13.84 o
   1   9  18        4.39       -6.08     13.82 o
   2   9  18        9.12       16.49     15.64 o
   3   9  18       12.27        9.03     11.23 o
   4   9  18        0.24       -7.42     15.24 o
  -3  10  18        2.32        8.38     15.74 o
  -2  10  18        0.10       -5.01     12.50 o
  -1  10  18        8.63       16.90     13.23 o
   0  10  18        1.85        6.27     13.28 o
   1  10  18        5.87       -5.30     14.49 o
   2  10  18       16.25        9.61     14.78 o
   3  10  18        0.00        3.96     20.71 o
  -2  11  18        9.20        1.53     14.57 o
  -1  11  18        0.03       11.92     13.84 o
   0  11  18        2.34        5.19     13.47 o
   1  11  18        6.55        6.61     15.29 o
  -5   0  19        1.78        8.51     15.29 o
  -3   0  19        0.74       -7.71     12.32 o
  -1   0  19        0.58       -5.38     11.92 o
   1   0  19        0.08      -10.34     12.08 o
   3   0  19        1.41       -0.20      9.63 o
  -6   1  19        2.79       14.30     18.34 o
  -5   1  19       10.53       18.54     14.20 o
  -4   1  19        6.74       -3.70     17.18 o
  -3   1  19       11.15       10.92      9.08 o
  -2   1  19       31.13       35.90     10.26 o
  -1   1  19        1.23        4.93      8.33 o
   0   1  19       26.82       18.12      9.15 o
   1   1  19        1.01        1.35      8.45 o
   2   1  19        2.21       -2.24      7.27 o
   3   1  19       10.12       12.55      7.87 o
   4   1  19        0.84       -9.39      9.39 o
  -6   2  19        1.69       -4.34     17.49 o
  -5   2  19        0.50        3.76     11.66 o
  -4   2  19        1.64        4.29     10.17 o
  -3   2  19       15.28        4.84      9.13 o
  -2   2  19       21.34       21.24     11.21 o
  -1   2  19        1.55       -5.39      7.92 o
   0   2  19        0.98        6.17      8.51 o
   1   2  19        6.72       22.71     10.27 o
   2   2  19        0.38        9.71      6.43 o
   3   2  19        0.00       -2.35      7.13 o
   4   2  19        2.98        6.08      8.90 o
  -6   3  19        0.04      -14.22     16.15 o
  -5   3  19        9.69       12.93     16.49 o
  -4   3  19        1.38       12.00     10.57 o
  -3   3  19        2.61       23.82      9.92 o
  -2   3  19        0.01        1.05     11.25 o
  -1   3  19        0.86        2.31      9.69 o
   0   3  19       18.29       11.49     10.54 o
   1   3  19       69.67       87.26     14.78 o
   2   3  19        0.97        0.55      6.79 o
   3   3  19       11.42        9.12      8.08 o
   4   3  19        0.70        9.47     11.28 o
  -5   4  19        4.69        4.42     16.68 o
  -4   4  19        2.06       14.97     14.97 o
  -3   4  19        0.00       18.21     14.54 o
  -2   4  19        1.12       -1.02     12.64 o
  -1   4  19        0.09       10.31     13.12 o
   0   4  19       13.34       23.72     13.92 o
   1   4  19        6.19        4.42     14.06 o
   2   4  19        8.70       21.31      7.94 o
   3   4  19        3.30        5.82      7.96 o
   4   4  19        2.82        5.23     14.03 o
  -5   5  19        2.17        5.92     16.44 o
  -4   5  19        0.00       -0.51     14.33 o
  -3   5  19        3.33        8.51     14.19 o
  -2   5  19        1.23       -3.86     13.76 o
  -1   5  19        5.62        6.13     13.31 o
   0   5  19       10.32        6.69     13.15 o
   1   5  19       11.03       -3.03     14.03 o
   2   5  19        2.82       12.99      9.55 o
   3   5  19        0.14       -8.25      8.25 o
   4   5  19        0.92       24.20     13.25 o
  -5   6  19        0.30       23.72     16.71 o
  -4   6  19        0.22       -3.78     14.35 o
  -3   6  19       18.93       23.00     15.32 o
  -2   6  19       22.00        9.40     14.65 o
  -1   6  19        3.08       18.74     14.57 o
   0   6  19        1.03        5.41     12.88 o
   1   6  19        6.74        3.43     14.38 o
   2   6  19        1.26        5.38     15.74 o
   3   6  19        2.08       -7.38      7.38 o
   4   6  19        0.89       12.61     12.21 o
  -4   7  19        3.56        2.17     14.97 o
  -3   7  19        0.90      -13.09     13.09 o
  -2   7  19        1.56       11.35     14.73 o
  -1   7  19       16.30       21.34     14.54 o
   0   7  19        0.68       24.34     14.41 o
   1   7  19       15.32       13.20     15.74 o
   2   7  19       10.65       -1.77     15.32 o
   3   7  19        3.79       -0.57      8.14 o
   4   7  19        2.32       12.85     11.77 o
  -4   8  19        1.43       -3.45     14.99 o
  -3   8  19       11.55       28.87     15.93 o
  -2   8  19       33.12        1.04     14.75 o
  -1   8  19        8.14       13.60     15.82 o
   0   8  19       10.10       24.37     15.10 o
   1   8  19        0.01       10.44     14.94 o
   2   8  19        7.42        1.93     15.96 o
   3   8  19        3.21        1.35     14.45 o
  -3   9  19       12.24       32.56     17.14 o
  -2   9  19        6.44      -12.53     13.28 o
  -1   9  19        0.02       -0.11     13.60 o
   0   9  19        7.08        3.00     14.33 o
   1   9  19        0.03        1.37     14.30 o
   2   9  19        0.00        4.55     16.84 o
   3   9  19        0.39      -12.24     14.30 o
  -2  10  19        2.10      -12.10     15.16 o
  -1  10  19        7.67        4.23     15.21 o
   0  10  19        1.02       -1.45     13.50 o
   1  10  19        0.16       16.71     16.47 o
  -4   0  20        9.45        6.32     15.58 o
  -2   0  20       10.44        2.76     13.17 o
   0   0  20        5.15       18.45     14.00 o
   2   0  20        3.30       13.64      9.64 o
  -5   1  20        2.24        5.22     12.56 o
  -4   1  20        0.81      -13.40     13.55 o
  -3   1  20        9.00       11.14     10.11 o
  -2   1  20       11.09        8.49      9.29 o
  -1   1  20       17.15       16.35      9.71 o
   0   1  20        6.60        3.89      9.36 o
   1   1  20        5.01       11.82      9.86 o
   2   1  20        2.32        1.66      7.34 o
   3   1  20        0.39        6.94      8.10 o
  -5   2  20        3.84       19.47     17.91 o
  -4   2  20        1.06      -11.38     14.65 o
  -3   2  20       12.19        9.77     10.15 o
  -2   2  20        1.05       -1.99      9.10 o
  -1   2  20       14.63        9.23      9.20 o
   0   2  20        2.97       -1.35      9.47 o
   1   2  20        3.24       13.04     13.52 o
   2   2  20        1.79      -14.38     14.38 o
   3   2  20        0.35       21.10      8.67 o
  -5   3  20        4.39       -0.59     17.24 o
  -4   3  20        8.19        9.05     17.14 o
  -3   3  20       12.31        7.87     14.67 o
  -2   3  20        0.25       -4.10     12.67 o
  -1   3  20        1.18        8.92     13.01 o
   0   3  20        0.40        1.87     13.20 o
   1   3  20        0.11       -1.90     14.22 o
   2   3  20       24.64       24.96     17.54 o
   3   3  20        0.05       -2.19      7.64 o
   4   3  20        3.75      -17.75     17.75 o
  -5   4  20        4.86       22.33     18.98 o
  -4   4  20        4.86       17.81     15.96 o
  -3   4  20        3.71       23.67     16.52 o
  -2   4  20        0.00      -12.05     12.05 o
  -1   4  20        0.00      -11.92     11.92 o
   0   4  20        5.53       17.32     14.22 o
   1   4  20        5.47       -9.91     15.72 o
   2   4  20        8.88       -1.98     15.45 o
   3   4  20        0.65        9.34      8.62 o
   4   4  20        0.41      -16.44     16.44 o
  -5   5  20        3.85        0.35     17.40 o
  -4   5  20        0.02       10.60     15.77 o
  -3   5  20       38.94       43.78     16.98 o
  -2   5  20        0.61        4.26     14.43 o
  -1   5  20        0.74        4.79     15.21 o
   0   5  20        0.03        1.82     13.79 o
   1   5  20        7.59      -14.00     14.00 o
   2   5  20        2.78        3.27     16.36 o
   3   5  20        0.40      -10.25     10.25 o
   4   5  20        4.14       -5.81     18.66 o
  -4   6  20        1.32       14.89     16.95 o
  -3   6  20        2.86      -11.03     14.62 o
  -2   6  20        3.59        6.35     15.61 o
  -1   6  20        6.90       -0.67     14.06 o
   0   6  20        1.32       -9.45     12.99 o
   1   6  20        1.29       -4.85     15.40 o
   2   6  20        3.11       -7.02     16.79 o
   3   6  20       11.69       15.02     11.63 o
  -4   7  20        0.07       14.16     15.85 o
  -3   7  20        0.87       -2.70     14.89 o
  -2   7  20       60.94       61.59     18.77 o
  -1   7  20       29.48       29.13     16.47 o
   0   7  20        2.78       -4.07     14.33 o
   1   7  20        4.12       14.06     16.31 o
   2   7  20        0.14        5.65     18.21 o
   3   7  20        0.31        3.17     11.43 o
  -3   8  20        0.18       -5.46     14.30 o
  -2   8  20        0.50       -9.93     13.50 o
  -1   8  20        1.26       -7.98     14.38 o
   0   8  20        1.94      -11.03     14.51 o
   1   8  20        6.10       -3.78     17.03 o
   2   8  20       13.98       16.17     18.56 o
  -2   9  20        0.45       -4.20     14.89 o
  -1   9  20        1.05       -2.70     15.48 o
   0   9  20       14.05       15.58     16.39 o
   1   9  20        2.63      -16.17     16.17 o
  -3   0  21        8.58       22.14     15.82 o
  -1   0  21        5.87        8.03     14.70 o
   1   0  21        2.22       24.15     15.69 o
  -5   1  21        0.77       -4.39     17.35 o
  -4   1  21        2.81      -15.66     17.14 o
  -3   1  21        0.15       19.41     10.98 o
  -2   1  21        3.69        8.88     20.10 o
  -1   1  21        0.74       -1.99      9.29 o
   0   1  21        0.32       10.24     10.06 o
   1   1  21       15.82       11.30     15.61 o
   2   1  21        0.24       -7.74     17.14 o
  -5   2  21        5.50        9.75     17.97 o
  -4   2  21        5.02      -17.35     17.35 o
  -3   2  21        1.28       -2.65     15.56 o
  -2   2  21        0.00        2.01     13.74 o
  -1   2  21       14.02       20.43     14.81 o
   0   2  21        0.02       -2.20     15.08 o
   1   2  21       25.31       37.22     17.65 o
   2   2  21        0.62        4.85     18.02 o
  -5   3  21        2.13       22.87     20.00 o
  -4   3  21       10.69        6.37     17.49 o
  -3   3  21        3.06      -14.03     14.03 o
  -2   3  21        0.55       -1.04     15.48 o
  -1   3  21        8.76       -9.75     14.14 o
   0   3  21        0.03       -0.11     14.25 o
   1   3  21        2.87       -2.20     15.45 o
   2   3  21        7.52       39.07     19.47 o
   3   3  21        1.19       12.24     20.27 o
  -4   4  21        2.50        6.72     16.98 o
  -3   4  21        0.25        3.29     16.31 o
  -2   4  21        2.66      -14.59     14.97 o
  -1   4  21        7.92       17.67     15.80 o
   0   4  21        7.35       24.02     16.17 o
   1   4  21       11.46       -9.69     15.21 o
   2   4  21        3.93       -7.60     17.16 o
   3   4  21        0.49       13.12     20.59 o
  -4   5  21        8.11       -1.29     15.74 o
  -3   5  21        5.72        3.29     15.64 o
  -2   5  21       19.75       25.04     17.35 o
  -1   5  21        0.76        5.70     14.57 o
   0   5  21        0.98       -2.17     14.19 o
   1   5  21       21.40       23.94     18.42 o
   2   5  21        5.66      -17.51     17.51 o
   3   5  21        1.32        0.88     20.86 o
  -3   6  21        8.91       16.68     16.12 o
  -2   6  21        2.60       15.77     16.71 o
  -1   6  21        0.38        3.70     16.60 o
   0   6  21       14.72       19.15     17.57 o
   1   6  21        3.95        2.60     16.66 o
   2   6  21        9.23      -16.79     16.79 o
   3   6  21        2.49      -19.33     19.33 o
  -3   7  21        0.65        2.78     15.69 o
  -2   7  21       14.73       14.73     15.53 o
  -1   7  21        9.59       24.98     17.40 o
   0   7  21        0.03        3.32     14.86 o
   1   7  21        0.27        9.02     17.06 o
   2   7  21        7.49       -6.51     19.84 o
  -2   8  21        1.87       -5.68     15.85 o
  -1   8  21        2.09      -13.71     15.13 o
   0   8  21        3.79       18.18     17.78 o
   1   8  21       21.13        5.73     18.10 o
  -2   0  22       13.54        6.83     16.07 o
  -4   1  22        0.33        6.64     18.32 o
  -3   1  22        0.33       -0.70     17.11 o
  -2   1  22        0.74       -3.61     13.60 o
  -1   1  22        0.60       -4.42     14.67 o
   0   1  22       12.08       25.17     16.28 o
   1   1  22       13.75       15.56     17.91 o
  -4   2  22        0.85        6.24     18.50 o
  -3   2  22        5.43       32.05     18.42 o
  -2   2  22        0.61       -2.36     15.10 o
  -1   2  22        0.62       -9.72     15.10 o
   0   2  22       11.03       38.53     18.02 o
   1   2  22        6.41        5.11     16.07 o
   2   2  22        0.01        4.20     19.06 o
  -4   3  22       12.95       19.17     19.55 o
  -3   3  22        0.94       16.12     17.83 o
  -2   3  22        3.99       28.97     18.05 o
  -1   3  22       10.11       20.94     16.09 o
   0   3  22       14.81       16.31     16.66 o
   1   3  22       16.22       16.60     17.62 o
   2   3  22       13.67      -10.60     20.14 o
  -4   4  22        0.01       -4.58     18.74 o
  -3   4  22        0.00       25.06     17.27 o
  -2   4  22       19.46       14.41     17.00 o
  -1   4  22       17.29       36.09     17.54 o
   0   4  22        0.01       20.03     16.82 o
   1   4  22        0.49       14.00     18.80 o
   2   4  22       12.96       33.74     20.35 o
  -3   5  22        8.40       20.75     17.30 o
  -2   5  22       22.37       27.85     18.69 o
  -1   5  22        5.40        5.68     16.52 o
   0   5  22        2.78       13.28     17.03 o
   1   5  22        2.88       38.21     18.88 o
   2   5  22        0.07       -9.51     18.37 o
  -3   6  22        2.07      -15.40     16.84 o
  -2   6  22        0.83        1.50     15.72 o
  -1   6  22       41.88       24.13     17.70 o
   0   6  22        5.38       -2.33     17.30 o
   1   6  22        0.22      -10.23     15.99 o
   2   6  22        0.15        2.06     19.39 o
  -2   7  22        6.45        4.12     16.23 o
  -1   7  22        0.62       24.63     17.51 o
   0   7  22       38.79       46.03     19.09 o
   1   7  22        3.99       17.97     18.80 o
  -2   1  23        8.77        8.97     17.91 o
  -3   2  23        1.59        8.41     17.89 o
  -2   2  23       18.03       32.29     19.57 o
  -1   2  23        0.00       19.71     19.04 o
   0   2  23        0.00       15.85     17.62 o
  -3   3  23        2.31        4.12     17.99 o
  -2   3  23        1.54       18.23     17.65 o
  -1   3  23       29.76       19.28     17.81 o
   0   3  23        0.00       -1.15     17.14 o
   1   3  23        4.61        3.16     19.49 o
  -3   4  23       16.67       33.71     19.15 o
  -2   4  23       16.91       24.90     18.32 o
  -1   4  23        0.09       -9.93     16.66 o
   0   4  23        0.38        2.17     18.32 o
   1   4  23       14.23       -3.05     18.45 o
  -2   5  23       14.39       -4.63     17.32 o
  -1   5  23        8.26       -5.62     17.54 o
   0   5  23       39.54       34.43     20.30 o
   1   5  23        3.27       17.00     19.33 o
  -1   6  23        9.61       21.93     18.80 o
   0   6  23        0.33       17.16     19.39 o
  -1   3  24        0.84       11.62     19.71 o
 
